# Supplementary material for: Impact of violacein from Chromobacterium violaceum on the mammalian gut microbiome
Source: PLoS One. 2018 Sep 13;13(9):e0203748. doi: 10.1371/journal.pone.0203748 (PMC6136722; doi:10.1371/journal.pone.0203748)
Supplement: S2 Table — (XLSX) [file pone.0203748.s005.xlsx]

## Sheet: Sheet1
Table S2. OTU table with the number of sequences per sample and their correspondent taxonomy affiliation.
OTU ID	C3	C5	A4	A6	A9	B1	B6	B4	Taxonomy
259	0	0	0	0	2	0	0	0	k__Bacteria; p__Firmicutes; c__Bacilli; o__Lactobacillales; f__Streptococcaceae; g__Streptococcus; s__
313	0	0	0	1	0	0	2	0	k__Bacteria; p__Firmicutes; c__Clostridia; o__Clostridiales; f__; g__; s__
1121	0	0	0	0	0	0	1	1	k__Bacteria; p__Firmicutes; c__Bacilli; o__Lactobacillales; f__Lactobacillaceae; g__Lactobacillus; s__
9	0	0	0	2	0	0	0	0	k__Bacteria; p__Firmicutes; c__Bacilli; o__Lactobacillales; f__Streptococcaceae; g__Streptococcus; s__
10	0	0	3	0	0	9	2	0	k__Bacteria; p__Firmicutes; c__Bacilli; o__Lactobacillales; f__Lactobacillaceae; g__Lactobacillus; s__
24	0	0	1	0	3	0	0	0	k__Bacteria; p__Firmicutes; c__Bacilli; o__Lactobacillales; f__Streptococcaceae; g__Streptococcus; s__
25	21	57	29	0	42	19	0	138	k__Bacteria; p__Actinobacteria; c__Actinobacteria; o__Actinomycetales; f__Micrococcaceae; g__Rothia; s__dentocariosa
26	2	0	0	0	0	0	0	0	k__Bacteria; p__Proteobacteria; c__Epsilonproteobacteria; o__Campylobacterales; f__Helicobacteraceae; g__Helicobacter; s__
27	0	0	7	0	0	0	0	0	k__Bacteria; p__Firmicutes; c__Clostridia; o__Clostridiales; f__; g__; s__
30	0	0	2	1	0	0	0	0	k__Bacteria; p__Firmicutes; c__Bacilli; o__Lactobacillales; f__Lactobacillaceae; g__Lactobacillus; s__
32	0	0	4	0	0	1	5	1	k__Bacteria; p__Firmicutes; c__Bacilli; o__Lactobacillales; f__Lactobacillaceae; g__Lactobacillus; s__reuteri
33	4	2	0	0	0	0	0	0	k__Bacteria; p__Firmicutes; c__Bacilli; o__Gemellales; f__Gemellaceae; g__; s__
35	0	0	2	0	4	0	0	0	k__Bacteria; p__Firmicutes; c__Bacilli; o__Lactobacillales; f__Streptococcaceae; g__Streptococcus; s__
38	0	0	0	3	0	0	0	0	k__Bacteria; p__Bacteroidetes; c__Bacteroidia; o__Bacteroidales; f__S24-7; g__; s__
39	0	0	1	0	0	0	0	0	k__Bacteria; p__Firmicutes; c__Bacilli; o__Lactobacillales; f__Lactobacillaceae; g__Lactobacillus; s__
43	0	0	0	2	0	0	0	0	k__Bacteria; p__TM7; c__TM7-3; o__CW040; f__F16; g__; s__
45	1	74	0	8	0	0	8	0	k__Bacteria; p__Firmicutes; c__Clostridia; o__Clostridiales; f__Clostridiaceae; g__; s__
47	0	0	1	0	3	0	2	0	k__Bacteria; p__Firmicutes; c__Bacilli; o__Lactobacillales; f__Lactobacillaceae; g__Lactobacillus; s__
51	0	0	0	0	0	0	0	3	k__Bacteria; p__Firmicutes; c__Clostridia; o__Clostridiales; f__Lachnospiraceae; g__; s__
55	0	0	1	0	1	0	0	0	k__Bacteria; p__Firmicutes; c__Bacilli; o__Lactobacillales; f__Lactobacillaceae; g__Lactobacillus; s__
65	2	0	541	104	134	601	103	1282	k__Bacteria; p__Firmicutes; c__Bacilli; o__Lactobacillales; f__Lactobacillaceae; g__Lactobacillus; s__reuteri
66	0	0	0	0	0	3	0	0	k__Bacteria; p__Firmicutes; c__Bacilli; o__Lactobacillales; f__Lactobacillaceae; g__Lactobacillus; s__
71	0	0	0	0	0	0	0	6	k__Bacteria; p__Proteobacteria; c__Alphaproteobacteria; o__Rhodobacterales; f__Rhodobacteraceae; g__Paracoccus
77	0	0	0	0	0	0	2	0	k__Bacteria; p__Firmicutes; c__Bacilli; o__Turicibacterales; f__Turicibacteraceae; g__Turicibacter; s__
80	0	2	0	0	0	0	0	0	k__Bacteria; p__Actinobacteria; c__Actinobacteria; o__Actinomycetales; f__Actinomycetaceae; g__Actinomyces; s__
84	0	0	0	2	0	0	0	0	k__Bacteria; p__Firmicutes; c__Bacilli; o__Lactobacillales; f__Lactobacillaceae; g__Lactobacillus; s__
86	0	0	0	0	0	0	0	2	k__Bacteria; p__Firmicutes; c__Bacilli; o__Lactobacillales; f__Lactobacillaceae; g__Lactobacillus; s__reuteri
88	0	0	1	0	0	0	1	0	k__Bacteria; p__Firmicutes; c__Clostridia; o__Clostridiales; f__; g__; s__
93	1	0	0	0	0	0	0	0	k__Bacteria; p__Firmicutes; c__Bacilli; o__Bacillales; f__Bacillaceae; g__Bacillus; s__flexus
94	0	0	0	7	0	0	0	0	k__Bacteria; p__Bacteroidetes; c__Bacteroidia; o__Bacteroidales; f__S24-7; g__; s__
95	0	0	0	3	0	0	0	0	k__Bacteria; p__Actinobacteria; c__Coriobacteriia; o__Coriobacteriales; f__Coriobacteriaceae; g__Adlercreutzia; s__
97	1	0	0	3	0	0	0	0	k__Bacteria; p__Firmicutes; c__Clostridia; o__Clostridiales
101	1	0	0	5	0	0	0	0	k__Bacteria; p__Firmicutes; c__Clostridia; o__Clostridiales; f__Clostridiaceae; g__; s__
106	0	0	0	0	3	0	0	0	k__Bacteria; p__Firmicutes; c__Bacilli; o__Lactobacillales; f__Streptococcaceae; g__Streptococcus; s__
107	0	0	0	4	0	0	0	0	k__Bacteria; p__Bacteroidetes; c__Bacteroidia; o__Bacteroidales; f__S24-7; g__; s__
116	0	0	0	3	0	0	3	0	k__Bacteria; p__Firmicutes; c__Clostridia; o__Clostridiales
117	0	1	0	1	0	0	1	0	k__Bacteria; p__Firmicutes; c__Clostridia; o__Clostridiales; f__Clostridiaceae; g__; s__
127	0	0	1	0	2	0	1	0	k__Bacteria; p__Firmicutes; c__Bacilli; o__Lactobacillales; f__Lactobacillaceae; g__Lactobacillus; s__
128	0	0	0	0	1	0	0	0	k__Bacteria; p__Firmicutes; c__Bacilli; o__Lactobacillales; f__Streptococcaceae; g__Streptococcus; s__
129	68	0	0	0	1	0	1	0	k__Bacteria; p__Proteobacteria; c__Gammaproteobacteria; o__Enterobacteriales; f__Enterobacteriaceae; g__; s__
130	0	0	0	0	0	0	0	1	k__Bacteria; p__Firmicutes; c__Bacilli; o__Lactobacillales; f__Lactobacillaceae; g__Lactobacillus; s__
133	0	0	1	0	0	3	0	1	k__Bacteria; p__Firmicutes; c__Bacilli; o__Lactobacillales; f__Streptococcaceae; g__Streptococcus; s__
135	1	0	0	0	2	0	0	0	k__Bacteria; p__Firmicutes; c__Bacilli; o__Lactobacillales; f__Streptococcaceae; g__Streptococcus; s__
138	0	0	0	0	0	1	1	0	k__Bacteria; p__Firmicutes; c__Bacilli; o__Lactobacillales; f__Lactobacillaceae; g__Lactobacillus; s__
143	3	0	0	0	0	0	0	0	k__Bacteria; p__Actinobacteria; c__Actinobacteria; o__Actinomycetales; f__Corynebacteriaceae; g__Corynebacterium; s__
144	0	0	0	0	0	0	0	2	k__Bacteria; p__Firmicutes; c__Bacilli; o__Lactobacillales; f__Lactobacillaceae; g__Lactobacillus; s__reuteri
145	0	4	0	0	0	0	0	0	k__Bacteria; p__Firmicutes; c__Bacilli; o__Lactobacillales; f__Streptococcaceae; g__Streptococcus; s__
148	0	0	0	0	3	0	0	0	k__Bacteria; p__Firmicutes; c__Bacilli; o__Lactobacillales; f__Lactobacillaceae; g__Lactobacillus; s__
151	0	0	0	0	0	0	0	2	k__Bacteria; p__Actinobacteria; c__Actinobacteria; o__Actinomycetales; f__Actinomycetaceae; g__Actinomyces; s__
156	0	0	0	2	0	0	0	0	k__Bacteria; p__Firmicutes; c__Bacilli; o__Lactobacillales; f__Lactobacillaceae; g__Lactobacillus; s__
160	0	0	0	6	0	1	0	0	k__Bacteria; p__Firmicutes; c__Bacilli; o__Lactobacillales; f__Lactobacillaceae; g__Lactobacillus; s__
163	0	0	0	0	0	0	0	1	k__Bacteria; p__Actinobacteria; c__Actinobacteria; o__Actinomycetales; f__Micrococcaceae; g__Rothia; s__dentocariosa
165	0	0	2	0	0	2	0	0	k__Bacteria; p__Firmicutes; c__Bacilli; o__Lactobacillales; f__Lactobacillaceae; g__Lactobacillus; s__
169	0	0	0	1	0	0	0	0	k__Bacteria; p__Firmicutes; c__Clostridia; o__Clostridiales
170	0	0	0	0	2	0	0	0	k__Bacteria; p__Actinobacteria; c__Actinobacteria; o__Actinomycetales; f__Nocardiopsaceae; g__Prauseria; s__
171	0	0	0	0	2	0	0	0	k__Bacteria; p__Firmicutes; c__Bacilli; o__Lactobacillales; f__Streptococcaceae; g__Streptococcus; s__
172	0	0	4	1	0	2	0	0	k__Bacteria; p__Firmicutes; c__Bacilli; o__Lactobacillales; f__Lactobacillaceae; g__Lactobacillus; s__
173	0	0	1	0	2	1	1	0	k__Bacteria; p__Firmicutes; c__Bacilli; o__Lactobacillales; f__Lactobacillaceae; g__Lactobacillus; s__
174	103	57	163	0	0	0	0	0	k__Bacteria; p__Proteobacteria; c__Gammaproteobacteria; o__Pasteurellales; f__Pasteurellaceae; g__Aggregatibacter; s__pneumotropica
177	0	53	0	0	0	0	0	0	k__Bacteria; p__Proteobacteria; c__Epsilonproteobacteria; o__Campylobacterales; f__Campylobacteraceae; g__Campylobacter; s__
184	0	0	0	0	0	3	0	0	k__Bacteria; p__Firmicutes; c__Bacilli; o__Lactobacillales; f__Lactobacillaceae; g__Lactobacillus
185	0	1	0	3	0	0	0	0	k__Bacteria; p__Firmicutes; c__Clostridia; o__Clostridiales; f__Clostridiaceae; g__; s__
187	0	0	0	21	0	0	0	0	k__Bacteria; p__Proteobacteria; c__Alphaproteobacteria; o__Rickettsiales; f__; g__; s__
190	29	1	2945	418	322	4054	2193	1628	k__Bacteria; p__Firmicutes; c__Bacilli; o__Lactobacillales; f__Lactobacillaceae; g__Lactobacillus; s__
192	0	0	0	11	0	0	2	0	k__Bacteria; p__Firmicutes; c__Bacilli; o__Lactobacillales; f__Lactobacillaceae; g__Lactobacillus; s__
196	0	0	0	0	0	0	3	0	k__Bacteria; p__Firmicutes; c__Bacilli; o__Turicibacterales; f__Turicibacteraceae; g__Turicibacter; s__
197	0	1	0	2	0	0	1	0	k__Bacteria; p__Firmicutes; c__Clostridia; o__Clostridiales; f__; g__; s__
198	4	0	0	0	0	0	0	0	k__Bacteria; p__Proteobacteria; c__Gammaproteobacteria; o__Pasteurellales; f__Pasteurellaceae; g__; s__
207	0	0	2	0	0	0	0	0	k__Bacteria; p__Firmicutes; c__Bacilli; o__Lactobacillales; f__Lactobacillaceae; g__Lactobacillus; s__
208	0	2	0	1	0	0	1	0	k__Bacteria; p__Firmicutes; c__Clostridia; o__Clostridiales; f__Clostridiaceae; g__SMB53; s__
211	0	0	0	0	0	0	2	0	k__Bacteria; p__Firmicutes; c__Clostridia; o__Clostridiales; f__Clostridiaceae; g__; s__
214	0	0	1	0	0	1	0	0	k__Bacteria; p__Firmicutes; c__Bacilli; o__Lactobacillales; f__Lactobacillaceae; g__Lactobacillus; s__
218	0	0	4	0	0	0	0	0	k__Bacteria; p__Firmicutes; c__Clostridia; o__Clostridiales; f__; g__; s__
219	0	0	4	0	0	0	0	0	k__Bacteria; p__Firmicutes; c__Bacilli; o__Lactobacillales; f__Lactobacillaceae; g__Lactobacillus; s__
220	0	0	0	0	0	0	2	0	k__Bacteria; p__Firmicutes; c__Bacilli; o__Turicibacterales; f__Turicibacteraceae; g__Turicibacter; s__
225	0	0	0	0	0	0	0	1	k__Bacteria; p__Proteobacteria; c__Epsilonproteobacteria; o__Campylobacterales; f__Helicobacteraceae; g__Flexispira; s__
229	0	0	0	2	0	0	0	0	k__Bacteria; p__Firmicutes; c__Clostridia; o__Clostridiales; f__Clostridiaceae; g__; s__
233	0	6	0	0	1	0	0	1	k__Bacteria; p__Actinobacteria; c__Actinobacteria; o__Actinomycetales; f__Corynebacteriaceae; g__Corynebacterium; s__
235	0	0	2	0	4	0	9	0	k__Bacteria; p__Firmicutes; c__Bacilli; o__Lactobacillales; f__Lactobacillaceae; g__Lactobacillus; s__
237	0	0	0	1	0	0	0	1	k__Bacteria; p__Firmicutes; c__Bacilli; o__Lactobacillales; f__Lactobacillaceae; g__Lactobacillus; s__
238	0	0	0	3	0	0	0	0	k__Bacteria; p__Bacteroidetes; c__Bacteroidia; o__Bacteroidales; f__S24-7; g__; s__
241	635	39	0	0	0	0	0	0	k__Bacteria; p__Proteobacteria; c__Gammaproteobacteria; o__Pasteurellales; f__Pasteurellaceae; g__Aggregatibacter; s__pneumotropica
244	0	0	0	2	0	0	0	0	k__Bacteria; p__Cyanobacteria; c__4C0d-2; o__YS2; f__; g__; s__
249	8	0	0	4	0	0	0	1	k__Bacteria; p__Tenericutes; c__Mollicutes; o__Mycoplasmatales; f__Mycoplasmataceae; g__Mycoplasma; s__
251	0	0	0	0	0	0	2	0	k__Bacteria; p__Firmicutes; c__Bacilli; o__Lactobacillales; f__Lactobacillaceae; g__Lactobacillus; s__
255	0	0	0	1	0	0	0	0	k__Bacteria; p__Firmicutes; c__Clostridia; o__Clostridiales
261	600	20	0	0	0	0	0	0	k__Bacteria; p__Proteobacteria; c__Epsilonproteobacteria; o__Campylobacterales; f__Helicobacteraceae; g__Helicobacter
263	0	0	1	0	3	0	0	1	k__Bacteria; p__Firmicutes; c__Bacilli; o__Lactobacillales; f__Lactobacillaceae; g__Lactobacillus; s__
264	0	0	0	1	0	0	2	0	k__Bacteria; p__Firmicutes; c__Bacilli; o__Turicibacterales; f__Turicibacteraceae; g__Turicibacter; s__
266	2	0	0	0	0	0	0	0	k__Bacteria; p__Actinobacteria; c__Actinobacteria; o__Actinomycetales; f__Yaniellaceae; g__Yaniella; s__
267	0	0	0	0	0	0	0	1	k__Bacteria; p__Firmicutes; c__Bacilli; o__Gemellales; f__Gemellaceae; g__Gemella; s__
268	0	0	16	0	0	0	1	0	k__Bacteria; p__Firmicutes; c__Bacilli; o__Lactobacillales; f__Lactobacillaceae; g__Lactobacillus; s__
270	42	7	0	0	0	0	0	0	k__Bacteria; p__Proteobacteria; c__Gammaproteobacteria; o__Pasteurellales; f__Pasteurellaceae; g__Aggregatibacter; s__pneumotropica
280	0	4	0	1	0	0	2	0	k__Bacteria; p__Firmicutes; c__Clostridia; o__Clostridiales; f__Clostridiaceae; g__; s__
284	0	0	0	2	0	0	0	0	k__Bacteria; p__TM7; c__TM7-3; o__CW040; f__F16; g__; s__
289	0	0	0	0	0	2	0	0	k__Bacteria; p__Firmicutes; c__Bacilli; o__Lactobacillales; f__Lactobacillaceae; g__Lactobacillus; s__
290	0	0	0	0	0	8	0	0	k__Bacteria; p__Firmicutes; c__Bacilli; o__Lactobacillales; f__Lactobacillaceae; g__Lactobacillus; s__
291	0	0	1	5	0	21	0	1	k__Bacteria; p__Firmicutes; c__Bacilli; o__Lactobacillales; f__Lactobacillaceae; g__Lactobacillus; s__
292	2	0	0	0	0	0	0	0	k__Bacteria; p__Proteobacteria; c__Gammaproteobacteria; o__Pasteurellales; f__Pasteurellaceae; g__Aggregatibacter; s__pneumotropica
296	0	0	0	0	5	0	0	0	k__Bacteria; p__Firmicutes; c__Bacilli; o__Lactobacillales; f__Streptococcaceae; g__Streptococcus; s__
298	0	0	0	0	2	0	0	0	k__Bacteria; p__Firmicutes; c__Bacilli; o__Lactobacillales; f__Streptococcaceae; g__Streptococcus; s__
300	0	0	0	0	4	0	0	0	k__Bacteria; p__Firmicutes; c__Bacilli; o__Lactobacillales; f__Lactobacillaceae; g__Lactobacillus; s__
307	0	0	0	0	0	2	2	0	k__Bacteria; p__Firmicutes; c__Bacilli; o__Lactobacillales; f__Lactobacillaceae; g__Lactobacillus; s__
309	0	2	0	0	0	0	0	0	k__Bacteria; p__Firmicutes; c__Erysipelotrichi; o__Erysipelotrichales; f__Erysipelotrichaceae; g__Allobaculum; s__
318	0	0	0	0	0	0	0	1	k__Bacteria; p__Firmicutes; c__Bacilli; o__Lactobacillales; f__Lactobacillaceae; g__Lactobacillus; s__
320	0	1	0	1	0	0	0	0	k__Bacteria; p__Firmicutes; c__Clostridia; o__Clostridiales; f__Clostridiaceae; g__; s__
321	0	1	0	4	0	0	0	0	k__Bacteria; p__Firmicutes; c__Clostridia; o__Clostridiales
328	0	0	0	2	0	0	0	0	k__Bacteria; p__Proteobacteria; c__Betaproteobacteria; o__Burkholderiales; f__Alcaligenaceae; g__Sutterella; s__
329	0	0	3	3	0	11	3	0	k__Bacteria; p__Firmicutes; c__Bacilli; o__Lactobacillales; f__Lactobacillaceae; g__Lactobacillus; s__
332	0	0	2	0	1	0	2	0	k__Bacteria; p__Firmicutes; c__Bacilli; o__Lactobacillales; f__Lactobacillaceae; g__Lactobacillus; s__
335	0	0	2	0	0	0	0	0	k__Bacteria; p__Firmicutes; c__Bacilli; o__Lactobacillales; f__Lactobacillaceae; g__Lactobacillus; s__
343	0	0	2	0	0	0	0	0	k__Bacteria; p__Firmicutes; c__Erysipelotrichi; o__Erysipelotrichales; f__Erysipelotrichaceae; g__Allobaculum; s__
346	0	0	1	1	1	0	0	0	k__Bacteria; p__Firmicutes; c__Bacilli; o__Lactobacillales; f__Lactobacillaceae; g__Lactobacillus; s__
347	0	0	3	0	1	0	0	0	k__Bacteria; p__Firmicutes; c__Bacilli; o__Lactobacillales; f__Lactobacillaceae; g__Lactobacillus; s__
348	0	0	1	0	0	0	0	0	k__Bacteria; p__Firmicutes; c__Clostridia; o__Clostridiales; f__; g__; s__
349	0	0	0	0	0	1	1	0	k__Bacteria; p__Firmicutes; c__Bacilli; o__Lactobacillales; f__Lactobacillaceae; g__Lactobacillus; s__
351	2	0	0	3	0	0	0	0	k__Bacteria; p__TM7; c__TM7-3; o__CW040; f__F16; g__; s__
352	2	0	0	0	0	0	0	0	k__Bacteria; p__Proteobacteria; c__Gammaproteobacteria; o__Pasteurellales; f__Pasteurellaceae; g__Aggregatibacter; s__pneumotropica
354	0	0	0	5	0	0	9	0	k__Bacteria; p__Firmicutes; c__Bacilli; o__Lactobacillales; f__Lactobacillaceae; g__Lactobacillus; s__
356	0	0	0	0	0	0	2	0	k__Bacteria; p__Firmicutes; c__Clostridia; o__Clostridiales; f__Ruminococcaceae; g__Ruminococcus; s__
357	0	0	0	1	0	0	0	0	k__Bacteria; p__Firmicutes; c__Bacilli; o__Lactobacillales; f__Lactobacillaceae; g__Lactobacillus; s__
358	0	0	2	0	5	0	0	22	k__Bacteria; p__Actinobacteria; c__Actinobacteria; o__Actinomycetales; f__Actinomycetaceae; g__Actinomyces; s__
361	0	0	1	0	0	3	3	0	k__Bacteria; p__Firmicutes; c__Bacilli; o__Lactobacillales; f__Lactobacillaceae; g__Lactobacillus; s__
362	0	0	3	0	0	0	0	1	k__Bacteria; p__Firmicutes; c__Bacilli; o__Lactobacillales; f__Lactobacillaceae; g__Lactobacillus; s__reuteri
363	0	0	1	0	0	0	1	0	k__Bacteria; p__Firmicutes; c__Bacilli; o__Lactobacillales; f__Lactobacillaceae; g__Lactobacillus; s__
364	0	0	0	1	0	0	0	1	k__Bacteria; p__Firmicutes; c__Bacilli; o__Lactobacillales; f__Lactobacillaceae; g__Lactobacillus; s__
365	0	0	0	0	0	1	6	0	k__Bacteria; p__Firmicutes; c__Bacilli; o__Lactobacillales; f__Lactobacillaceae; g__Lactobacillus; s__
367	0	0	6	1	0	0	5	0	k__Bacteria; p__Firmicutes; c__Bacilli; o__Lactobacillales; f__Lactobacillaceae; g__Lactobacillus; s__
369	0	0	0	2	0	0	0	0	k__Bacteria; p__Firmicutes; c__Clostridia; o__Clostridiales; f__; g__; s__
373	1	0	0	0	0	1	0	1	k__Bacteria; p__Actinobacteria; c__Actinobacteria; o__Actinomycetales; f__Corynebacteriaceae; g__Corynebacterium; s__stationis
382	0	0	0	3	0	0	0	0	k__Bacteria; p__Firmicutes; c__Clostridia; o__Clostridiales; f__; g__; s__
383	0	0	0	0	1	0	0	0	k__Bacteria; p__Proteobacteria; c__Alphaproteobacteria; o__Rickettsiales
386	0	0	0	0	0	0	0	7	k__Bacteria; p__Firmicutes; c__Erysipelotrichi; o__Erysipelotrichales; f__Erysipelotrichaceae; g__Allobaculum; s__
389	1	0	0	0	0	0	0	0	k__Bacteria; p__Proteobacteria; c__Epsilonproteobacteria; o__Campylobacterales; f__Helicobacteraceae; g__Helicobacter; s__
393	0	0	1	0	0	0	1	0	k__Bacteria; p__Firmicutes; c__Bacilli; o__Lactobacillales; f__Lactobacillaceae; g__Lactobacillus; s__
396	0	2	0	0	0	0	1	0	k__Bacteria; p__Firmicutes; c__Clostridia; o__Clostridiales; f__Clostridiaceae; g__; s__
398	0	13	0	0	0	0	0	0	k__Bacteria; p__Firmicutes; c__Erysipelotrichi; o__Erysipelotrichales; f__Erysipelotrichaceae; g__; s__
400	0	0	0	0	1	2	28	0	k__Bacteria; p__Firmicutes; c__Bacilli; o__Turicibacterales; f__Turicibacteraceae; g__Turicibacter; s__
404	2	0	0	0	0	0	0	0	k__Bacteria; p__Firmicutes; c__Clostridia; o__Clostridiales; f__Clostridiaceae; g__Candidatus Arthromitus; s__
408	0	0	0	0	0	0	2	0	k__Bacteria; p__Firmicutes; c__Bacilli; o__Turicibacterales; f__Turicibacteraceae; g__Turicibacter; s__
409	0	0	2	0	1	1	0	10	k__Bacteria; p__Firmicutes; c__Bacilli; o__Lactobacillales; f__Streptococcaceae; g__Streptococcus; s__minor
410	0	0	1	0	3	0	0	0	k__Bacteria; p__Firmicutes; c__Bacilli; o__Lactobacillales; f__Lactobacillaceae; g__Lactobacillus; s__
412	0	0	0	0	0	0	0	1	k__Bacteria; p__Firmicutes; c__Bacilli; o__Lactobacillales; f__Lactobacillaceae; g__Lactobacillus; s__reuteri
414	0	1	0	0	1	0	0	0	k__Bacteria; p__Firmicutes; c__Bacilli; o__Lactobacillales; f__Lactobacillaceae; g__Lactobacillus; s__
416	0	0	2	0	0	0	0	0	k__Bacteria; p__Firmicutes; c__Bacilli; o__Lactobacillales; f__Streptococcaceae; g__Streptococcus; s__
418	0	0	1	0	0	1	1	0	k__Bacteria; p__Firmicutes; c__Bacilli; o__Lactobacillales; f__Lactobacillaceae; g__Lactobacillus; s__
420	0	0	2	0	0	0	0	0	k__Bacteria; p__Firmicutes; c__Clostridia; o__Clostridiales; f__; g__; s__
422	0	0	0	0	0	0	6	0	k__Bacteria; p__Firmicutes
425	1	1	0	1	0	0	0	0	k__Bacteria; p__Firmicutes; c__Bacilli; o__Turicibacterales; f__Turicibacteraceae; g__Turicibacter; s__
426	0	0	0	0	0	2	0	0	k__Bacteria; p__Firmicutes; c__Bacilli; o__Lactobacillales; f__Lactobacillaceae; g__Lactobacillus; s__
428	0	0	0	0	1	11	2	0	k__Bacteria; p__Firmicutes; c__Bacilli; o__Lactobacillales; f__Lactobacillaceae; g__Lactobacillus; s__
433	0	0	0	2	0	0	0	0	k__Bacteria; p__Firmicutes; c__Bacilli; o__Lactobacillales; f__Lactobacillaceae; g__Lactobacillus; s__
434	7	0	0	0	0	0	0	0	k__Bacteria; p__Proteobacteria; c__Gammaproteobacteria; o__Pasteurellales; f__Pasteurellaceae; g__Aggregatibacter; s__pneumotropica
435	0	0	4	4	6	0	6	0	k__Bacteria; p__Firmicutes; c__Bacilli; o__Lactobacillales; f__Lactobacillaceae; g__Lactobacillus; s__reuteri
439	3	0	0	0	0	0	0	0	k__Bacteria; p__Proteobacteria; c__Alphaproteobacteria; o__Rickettsiales; f__; g__; s__
441	0	0	0	0	0	2	0	0	k__Bacteria; p__Firmicutes; c__Bacilli; o__Lactobacillales; f__Lactobacillaceae; g__Lactobacillus; s__
442	0	0	0	0	1	0	0	1	k__Bacteria; p__Actinobacteria; c__Actinobacteria; o__Actinomycetales; f__Corynebacteriaceae; g__Corynebacterium; s__
444	17	26	6	0	10	0	0	0	k__Bacteria; p__Firmicutes; c__Bacilli; o__Gemellales; f__Gemellaceae; g__Gemella; s__
445	0	0	1	0	0	0	1	0	k__Bacteria; p__Firmicutes; c__Bacilli; o__Lactobacillales; f__Lactobacillaceae; g__Lactobacillus; s__
446	0	0	0	0	0	3	0	0	k__Bacteria; p__Firmicutes; c__Bacilli; o__Lactobacillales; f__Lactobacillaceae; g__Lactobacillus; s__
453	0	0	0	0	1	0	0	0	k__Bacteria; p__Actinobacteria; c__Actinobacteria; o__Actinomycetales; f__Corynebacteriaceae; g__Corynebacterium; s__
454	0	0	0	0	0	2	0	1	k__Bacteria; p__Firmicutes; c__Bacilli; o__Lactobacillales; f__Lactobacillaceae; g__Lactobacillus; s__reuteri
456	0	0	0	0	0	0	2	0	k__Bacteria; p__Firmicutes; c__Bacilli; o__Turicibacterales; f__Turicibacteraceae; g__Turicibacter; s__
457	0	0	0	2	0	1	1	0	k__Bacteria; p__Firmicutes; c__Bacilli; o__Lactobacillales; f__Lactobacillaceae; g__Lactobacillus; s__
467	2	0	0	0	0	0	0	0	k__Bacteria; p__Bacteroidetes; c__[Saprospirae]; o__[Saprospirales]; f__Chitinophagaceae; g__; s__
468	0	0	0	2	0	0	0	0	k__Bacteria; p__Firmicutes; c__Clostridia; o__Clostridiales; f__; g__; s__
470	0	0	0	0	1	0	0	1	k__Bacteria; p__Firmicutes; c__Bacilli; o__Lactobacillales; f__Lactobacillaceae; g__Lactobacillus; s__
472	1	5	0	0	0	0	0	0	k__Bacteria; p__Firmicutes; c__Bacilli; o__Bacillales; f__Planococcaceae; g__Sporosarcina; s__
474	1	0	0	0	0	0	0	0	k__Bacteria; p__Proteobacteria; c__Betaproteobacteria; o__Neisseriales; f__Neisseriaceae; g__Neisseria; s__subflava
480	1	0	0	0	0	0	0	0	k__Bacteria; p__Firmicutes; c__Bacilli; o__Lactobacillales; f__Streptococcaceae; g__Streptococcus; s__
484	2	0	0	0	0	1	0	0	k__Bacteria; p__Actinobacteria; c__Actinobacteria; o__Actinomycetales; f__Corynebacteriaceae; g__Corynebacterium; s__
492	3	0	0	0	0	0	0	0	k__Bacteria; p__Proteobacteria; c__Gammaproteobacteria; o__Pasteurellales; f__Pasteurellaceae; g__Aggregatibacter; s__pneumotropica
494	0	0	0	2	0	0	0	0	k__Bacteria; p__Firmicutes; c__Clostridia; o__Clostridiales; f__Clostridiaceae; g__; s__
495	0	0	0	0	0	0	0	1	k__Bacteria; p__Firmicutes; c__Clostridia; o__Clostridiales; f__; g__; s__
502	0	0	0	0	1	0	1	0	k__Bacteria; p__Firmicutes; c__Bacilli; o__Lactobacillales; f__Lactobacillaceae; g__Lactobacillus; s__
507	0	0	0	0	0	0	0	2	k__Bacteria; p__Actinobacteria; c__Actinobacteria; o__Actinomycetales; f__Corynebacteriaceae; g__Corynebacterium; s__
512	1	0	0	0	0	0	0	0	k__Bacteria; p__Firmicutes; c__Bacilli; o__Turicibacterales; f__Turicibacteraceae; g__Turicibacter; s__
514	0	0	0	0	0	2	0	0	k__Bacteria; p__Firmicutes; c__Bacilli; o__Lactobacillales; f__Lactobacillaceae; g__Lactobacillus; s__
515	0	0	2	0	0	0	0	0	k__Bacteria; p__Firmicutes; c__Clostridia; o__Clostridiales; f__; g__; s__
518	1	0	0	0	0	0	0	0	k__Bacteria; p__Proteobacteria; c__Gammaproteobacteria; o__Pasteurellales; f__Pasteurellaceae; g__Aggregatibacter; s__pneumotropica
520	0	0	4	60	1	0	0	0	k__Bacteria; p__TM7; c__TM7-3; o__CW040; f__F16; g__; s__
523	3	9	0	0	0	0	0	1	k__Bacteria; p__Firmicutes; c__Bacilli; o__Lactobacillales; f__Streptococcaceae; g__Streptococcus; s__
524	0	0	0	0	2	0	0	0	k__Bacteria; p__Firmicutes; c__Bacilli; o__Lactobacillales; f__Streptococcaceae; g__Streptococcus; s__
526	2	0	0	0	0	0	0	0	k__Bacteria; p__Firmicutes; c__Bacilli; o__Lactobacillales; f__Aerococcaceae; g__; s__
528	0	0	5	0	0	0	0	0	k__Bacteria; p__Firmicutes; c__Clostridia; o__Clostridiales; f__Clostridiaceae; g__Clostridium; s__
530	0	0	3	0	0	0	0	0	k__Bacteria; p__Firmicutes; c__Clostridia; o__Clostridiales; f__; g__; s__
531	0	0	0	0	3	0	3	0	k__Bacteria; p__Firmicutes; c__Bacilli; o__Lactobacillales; f__Lactobacillaceae; g__Lactobacillus; s__
532	1	0	0	0	2	0	0	0	k__Bacteria; p__Firmicutes; c__Bacilli; o__Lactobacillales; f__Streptococcaceae; g__Streptococcus; s__
535	1	0	2	0	0	0	0	0	k__Bacteria; p__Proteobacteria; c__Gammaproteobacteria; o__Pasteurellales; f__Pasteurellaceae; g__Aggregatibacter; s__pneumotropica
540	0	0	0	3	0	0	0	0	k__Bacteria; p__TM7; c__TM7-3; o__CW040; f__F16; g__; s__
543	0	0	0	0	0	0	3	0	k__Bacteria; p__Actinobacteria; c__Coriobacteriia; o__Coriobacteriales; f__Coriobacteriaceae; g__Adlercreutzia; s__
544	0	0	3	0	5	0	1	0	k__Bacteria; p__Firmicutes; c__Bacilli; o__Lactobacillales; f__Lactobacillaceae; g__Lactobacillus; s__
551	0	0	0	56	0	6	23	6	k__Bacteria; p__Actinobacteria; c__Coriobacteriia; o__Coriobacteriales; f__Coriobacteriaceae; g__Adlercreutzia; s__
552	0	0	3	0	0	0	0	0	k__Bacteria; p__Firmicutes; c__Bacilli; o__Lactobacillales; f__Lactobacillaceae; g__Lactobacillus; s__
556	33	1	0	0	0	0	0	0	k__Bacteria; p__Proteobacteria; c__Gammaproteobacteria; o__Pasteurellales; f__Pasteurellaceae; g__Aggregatibacter; s__pneumotropica
558	0	0	1	0	0	1	2	0	k__Bacteria; p__Firmicutes; c__Bacilli; o__Lactobacillales; f__Lactobacillaceae; g__Lactobacillus; s__
560	0	0	0	0	1	0	0	0	k__Bacteria; p__Firmicutes; c__Bacilli; o__Lactobacillales; f__Lactobacillaceae; g__Lactobacillus; s__
561	16	14	2	0	3	4	1	55	k__Bacteria; p__Actinobacteria; c__Actinobacteria; o__Actinomycetales; f__Actinomycetaceae; g__Actinomyces; s__
566	0	0	0	0	0	1	0	0	k__Bacteria; p__Firmicutes; c__Bacilli; o__Lactobacillales; f__Lactobacillaceae; g__Lactobacillus; s__
567	0	9	0	0	1	0	0	3	k__Bacteria; p__Actinobacteria; c__Actinobacteria; o__Actinomycetales; f__Corynebacteriaceae; g__Corynebacterium; s__
583	0	0	0	0	1	0	0	0	k__Bacteria; p__Firmicutes; c__Bacilli; o__Lactobacillales; f__Lactobacillaceae; g__Lactobacillus; s__
584	0	0	4	0	0	0	0	0	k__Bacteria; p__Firmicutes; c__Bacilli; o__Lactobacillales; f__Lactobacillaceae; g__Lactobacillus; s__
593	0	0	0	2	0	0	0	0	k__Bacteria; p__Firmicutes; c__Clostridia; o__Clostridiales; f__Clostridiaceae
596	1	0	0	0	0	0	0	0	k__Bacteria; p__Proteobacteria; c__Gammaproteobacteria; o__Pasteurellales; f__Pasteurellaceae; g__Aggregatibacter; s__pneumotropica
600	0	0	3	1	0	3	0	0	k__Bacteria; p__Firmicutes; c__Bacilli; o__Lactobacillales; f__Lactobacillaceae; g__Lactobacillus; s__
606	1	0	0	6	0	0	1	0	k__Bacteria; p__Firmicutes; c__Clostridia; o__Clostridiales; f__Clostridiaceae; g__; s__
611	0	0	0	0	0	3	0	1	k__Bacteria; p__Firmicutes; c__Bacilli; o__Lactobacillales; f__Lactobacillaceae; g__Lactobacillus; s__
613	0	0	0	2	0	2	0	2	k__Bacteria; p__Firmicutes; c__Bacilli; o__Lactobacillales; f__Lactobacillaceae; g__Lactobacillus; s__reuteri
614	8	5	1	0	0	0	0	3	k__Bacteria; p__Proteobacteria; c__Gammaproteobacteria; o__Pseudomonadales; f__Pseudomonadaceae; g__Pseudomonas; s__
616	4	46	0	0	0	0	2	0	k__Bacteria; p__Firmicutes; c__Bacilli; o__Lactobacillales; f__Enterococcaceae; g__Enterococcus; s__
617	0	1	0	0	0	0	2	0	k__Bacteria; p__Firmicutes; c__Bacilli; o__Turicibacterales; f__Turicibacteraceae; g__Turicibacter; s__
623	1	1	0	0	0	0	0	0	k__Bacteria; p__Firmicutes; c__Clostridia; o__Clostridiales; f__Clostridiaceae; g__; s__
625	0	0	0	0	0	0	2	0	k__Bacteria; p__Firmicutes; c__Bacilli; o__Turicibacterales; f__Turicibacteraceae; g__Turicibacter; s__
626	9	61	2	0	2	12	0	36	k__Bacteria; p__Firmicutes; c__Bacilli; o__Bacillales; f__Staphylococcaceae; g__Jeotgalicoccus; s__
630	0	1	0	1	0	0	0	0	k__Bacteria; p__Firmicutes; c__Clostridia; o__Clostridiales; f__Clostridiaceae; g__; s__
632	0	0	0	3	0	0	0	0	k__Bacteria; p__Bacteroidetes; c__Bacteroidia; o__Bacteroidales; f__S24-7; g__; s__
634	0	0	2	0	3	0	0	0	k__Bacteria; p__Firmicutes; c__Bacilli; o__Lactobacillales; f__Lactobacillaceae; g__Lactobacillus; s__
637	0	0	0	14	0	0	0	0	k__Bacteria; p__Bacteroidetes; c__Bacteroidia; o__Bacteroidales; f__S24-7; g__; s__
639	3	5	0	0	0	0	0	0	k__Bacteria; p__Proteobacteria; c__Betaproteobacteria; o__Burkholderiales; f__Comamonadaceae; g__; s__
643	0	0	0	2	0	0	0	0	k__Bacteria; p__Firmicutes; c__Bacilli; o__Lactobacillales; f__Lactobacillaceae; g__Lactobacillus; s__reuteri
652	0	0	3	1	6	0	1	1	k__Bacteria; p__Firmicutes; c__Bacilli; o__Lactobacillales; f__Lactobacillaceae; g__Lactobacillus; s__
655	0	0	1	0	0	0	0	0	k__Bacteria; p__Firmicutes; c__Clostridia; o__Clostridiales; f__; g__; s__
657	2	0	0	0	0	0	0	2	k__Bacteria; p__Firmicutes; c__Bacilli; o__Bacillales; f__Staphylococcaceae; g__Staphylococcus
658	0	0	2	0	0	2	3	0	k__Bacteria; p__Firmicutes; c__Bacilli; o__Lactobacillales; f__Lactobacillaceae; g__Lactobacillus; s__
659	9	28	0	0	0	0	0	0	k__Bacteria; p__Firmicutes; c__Bacilli; o__Bacillales; f__Staphylococcaceae; g__Staphylococcus
662	0	0	0	0	0	3	0	0	k__Bacteria; p__Firmicutes; c__Bacilli; o__Lactobacillales; f__Lactobacillaceae; g__Lactobacillus; s__
664	8	0	0	0	0	0	0	0	k__Bacteria; p__Proteobacteria; c__Epsilonproteobacteria; o__Campylobacterales; f__Helicobacteraceae
665	0	0	0	0	1	0	0	0	k__Bacteria; p__Firmicutes; c__Bacilli; o__Lactobacillales; f__Lactobacillaceae; g__Lactobacillus; s__
667	1	0	0	4	0	0	0	0	k__Bacteria; p__Firmicutes; c__Clostridia; o__Clostridiales
669	0	0	0	1	0	0	0	0	k__Bacteria; p__Firmicutes; c__Clostridia; o__Clostridiales; f__Clostridiaceae
670	0	0	17	2	3	2	18	0	k__Bacteria; p__Firmicutes; c__Bacilli; o__Lactobacillales; f__Lactobacillaceae; g__Lactobacillus; s__
673	0	1	0	1	0	0	0	0	k__Bacteria; p__Firmicutes; c__Clostridia; o__Clostridiales; f__Clostridiaceae; g__; s__
676	0	0	0	0	2	0	0	0	k__Bacteria; p__Firmicutes; c__Bacilli; o__Lactobacillales; f__Streptococcaceae; g__Streptococcus; s__
677	6	2	0	0	0	0	0	0	k__Bacteria; p__Proteobacteria; c__Gammaproteobacteria; o__Pasteurellales; f__Pasteurellaceae; g__Aggregatibacter; s__
678	0	0	0	0	2	0	0	0	k__Bacteria; p__Firmicutes; c__Bacilli; o__Lactobacillales; f__Lactobacillaceae; g__Lactobacillus; s__
681	0	0	0	2	0	0	0	0	k__Bacteria; p__Firmicutes; c__Bacilli; o__Lactobacillales; f__Lactobacillaceae; g__Lactobacillus; s__
682	2	0	0	0	0	0	0	0	k__Bacteria; p__Firmicutes; c__Clostridia; o__Clostridiales; f__Clostridiaceae; g__Candidatus Arthromitus; s__
697	0	0	2	1	0	0	0	1	k__Bacteria; p__Firmicutes; c__Bacilli; o__Lactobacillales; f__Lactobacillaceae; g__Lactobacillus; s__reuteri
698	0	0	0	0	0	1	1	0	k__Bacteria; p__Firmicutes; c__Bacilli; o__Lactobacillales; f__Lactobacillaceae; g__Lactobacillus; s__
699	0	0	0	10	0	0	0	0	k__Bacteria; p__Bacteroidetes; c__Bacteroidia; o__Bacteroidales; f__S24-7; g__; s__
700	0	0	0	0	2	0	0	0	k__Bacteria; p__Firmicutes; c__Bacilli; o__Lactobacillales; f__Streptococcaceae; g__Streptococcus; s__
701	0	0	0	1	0	1	0	0	k__Bacteria; p__Firmicutes; c__Bacilli; o__Lactobacillales; f__Lactobacillaceae; g__Lactobacillus; s__
705	0	0	2	1	0	3	9	0	k__Bacteria; p__Actinobacteria; c__Coriobacteriia; o__Coriobacteriales; f__Coriobacteriaceae; g__Adlercreutzia; s__
709	0	0	0	3	0	2	0	0	k__Bacteria; p__Firmicutes; c__Bacilli; o__Lactobacillales; f__Lactobacillaceae; g__Lactobacillus; s__
711	0	0	1	2	0	5	0	1	k__Bacteria; p__Firmicutes; c__Bacilli; o__Lactobacillales; f__Lactobacillaceae; g__Lactobacillus; s__
714	0	0	0	1	0	0	0	0	k__Bacteria; p__Firmicutes; c__Clostridia; o__Clostridiales; f__Clostridiaceae; g__; s__
715	6	0	0	0	0	0	0	0	k__Bacteria; p__Tenericutes; c__Mollicutes; o__Mycoplasmatales; f__Mycoplasmataceae; g__; s__
716	0	0	0	0	0	0	0	1	k__Bacteria; p__Firmicutes; c__Bacilli; o__Lactobacillales; f__Streptococcaceae; g__Streptococcus; s__
720	0	1	0	0	0	0	0	0	k__Bacteria; p__Firmicutes; c__Bacilli; o__Lactobacillales; f__Lactobacillaceae; g__Lactobacillus; s__
726	0	2	0	0	0	0	0	0	k__Bacteria; p__Firmicutes; c__Clostridia; o__Clostridiales; f__Clostridiaceae; g__; s__
727	1	1	0	0	0	0	0	0	k__Bacteria; p__Proteobacteria; c__Gammaproteobacteria; o__Pasteurellales; f__Pasteurellaceae; g__Aggregatibacter; s__pneumotropica
729	0	0	0	1	0	0	1	0	k__Bacteria; p__Actinobacteria; c__Coriobacteriia; o__Coriobacteriales; f__Coriobacteriaceae; g__Adlercreutzia; s__
730	0	0	4	0	7	0	0	0	k__Bacteria; p__Firmicutes; c__Bacilli; o__Lactobacillales; f__Lactobacillaceae; g__Lactobacillus; s__
731	0	2	0	0	0	0	0	0	k__Bacteria; p__Firmicutes; c__Bacilli; o__Lactobacillales; f__Streptococcaceae; g__Streptococcus; s__
732	0	0	0	3	0	0	6	0	k__Bacteria; p__Actinobacteria; c__Coriobacteriia; o__Coriobacteriales; f__Coriobacteriaceae; g__Adlercreutzia; s__
735	0	0	0	0	2	0	0	0	k__Bacteria; p__Firmicutes; c__Bacilli; o__Lactobacillales; f__Lactobacillaceae; g__Lactobacillus; s__
737	0	0	0	0	1	0	0	0	k__Bacteria; p__Firmicutes; c__Bacilli; o__Lactobacillales; f__Lactobacillaceae; g__Lactobacillus; s__
739	0	0	1	0	1	0	0	0	k__Bacteria; p__Firmicutes; c__Bacilli; o__Lactobacillales; f__Lactobacillaceae; g__Lactobacillus; s__reuteri
741	0	0	0	0	1	0	0	0	k__Bacteria; p__Firmicutes; c__Bacilli; o__Lactobacillales; f__Streptococcaceae; g__Streptococcus; s__
742	0	0	0	0	2	0	0	0	k__Bacteria; p__Firmicutes; c__Bacilli; o__Lactobacillales; f__Lactobacillaceae; g__Lactobacillus; s__
746	0	0	0	2	0	0	0	0	k__Bacteria; p__Bacteroidetes; c__Bacteroidia; o__Bacteroidales; f__S24-7; g__; s__
747	0	0	0	0	0	1	0	2	k__Bacteria; p__Firmicutes; c__Bacilli; o__Lactobacillales; f__Lactobacillaceae; g__Lactobacillus; s__
752	0	3	0	0	0	0	0	0	k__Bacteria; p__Proteobacteria; c__Alphaproteobacteria; o__Rickettsiales
753	0	0	0	1	1	0	0	0	k__Bacteria; p__Proteobacteria; c__Gammaproteobacteria; o__Enterobacteriales; f__Enterobacteriaceae; g__; s__
757	0	2	0	0	0	0	0	0	k__Bacteria; p__Firmicutes; c__Clostridia; o__Clostridiales; f__Lachnospiraceae; g__; s__
758	0	0	0	13	0	1	4	0	k__Bacteria; p__Actinobacteria; c__Coriobacteriia; o__Coriobacteriales; f__Coriobacteriaceae; g__; s__
763	0	0	3	0	4	0	0	0	k__Bacteria; p__Firmicutes; c__Bacilli; o__Lactobacillales; f__Lactobacillaceae; g__Lactobacillus; s__
765	0	0	0	0	0	3	0	0	k__Bacteria; p__Actinobacteria; c__Coriobacteriia; o__Coriobacteriales; f__Coriobacteriaceae; g__Adlercreutzia; s__
770	0	0	1	0	0	6	3	0	k__Bacteria; p__Firmicutes; c__Bacilli; o__Lactobacillales; f__Lactobacillaceae; g__Lactobacillus; s__
771	0	0	0	4	0	0	0	0	k__Bacteria; p__Firmicutes; c__Clostridia; o__Clostridiales; f__Clostridiaceae; g__; s__
775	0	0	0	1	0	2	1	0	k__Bacteria; p__Firmicutes; c__Bacilli; o__Lactobacillales; f__Lactobacillaceae; g__Lactobacillus; s__
778	0	0	0	0	0	1	1	0	k__Bacteria; p__Firmicutes; c__Bacilli; o__Lactobacillales; f__Lactobacillaceae; g__Lactobacillus; s__
781	0	0	0	0	1	0	0	1	k__Bacteria; p__Firmicutes; c__Bacilli; o__Lactobacillales; f__Lactobacillaceae; g__Lactobacillus; s__
782	0	0	0	0	0	0	2	0	k__Bacteria; p__Firmicutes; c__Bacilli; o__Turicibacterales; f__Turicibacteraceae; g__Turicibacter; s__
784	0	0	0	0	0	1	0	0	k__Bacteria; p__Firmicutes; c__Bacilli; o__Lactobacillales; f__Lactobacillaceae; g__Lactobacillus; s__
785	0	0	0	0	2	0	0	1	k__Bacteria; p__Firmicutes; c__Bacilli; o__Lactobacillales; f__Streptococcaceae; g__Streptococcus; s__
786	0	0	0	8	0	0	1	0	k__Bacteria; p__Actinobacteria; c__Coriobacteriia; o__Coriobacteriales; f__Coriobacteriaceae; g__; s__
791	0	0	0	0	2	0	0	0	k__Bacteria; p__Firmicutes; c__Bacilli; o__Lactobacillales; f__Streptococcaceae; g__Streptococcus; s__
794	0	0	0	0	0	0	2	0	k__Bacteria; p__Firmicutes; c__Bacilli; o__Lactobacillales; f__Lactobacillaceae; g__Lactobacillus; s__
797	0	0	0	0	0	1	0	1	k__Bacteria; p__Firmicutes; c__Bacilli; o__Lactobacillales; f__Lactobacillaceae; g__Lactobacillus; s__
798	0	0	0	0	0	1	1	0	k__Bacteria; p__Firmicutes; c__Bacilli; o__Lactobacillales; f__Lactobacillaceae; g__Lactobacillus; s__
799	32	125	0	0	2	7	0	32	k__Bacteria; p__Firmicutes; c__Bacilli; o__Bacillales; f__Staphylococcaceae; g__Staphylococcus; s__sciuri
801	0	0	0	2	0	0	0	0	k__Bacteria; p__Firmicutes; c__Clostridia; o__Clostridiales; f__Peptostreptococcaceae; g__; s__
804	0	0	0	0	0	0	2	0	k__Bacteria; p__Firmicutes; c__Clostridia; o__Clostridiales; f__Clostridiaceae; g__; s__
807	2	3	0	0	0	0	0	0	k__Bacteria; p__Proteobacteria; c__Gammaproteobacteria; o__Pasteurellales; f__Pasteurellaceae; g__Bibersteinia; s__trehalosi
808	0	0	0	7	0	0	0	0	k__Bacteria; p__Firmicutes; c__Clostridia; o__Clostridiales; f__Peptostreptococcaceae; g__; s__
809	0	0	0	2	0	0	5	0	k__Bacteria; p__Firmicutes; c__Bacilli; o__Lactobacillales; f__Lactobacillaceae; g__Lactobacillus; s__
811	8	6	0	0	0	0	0	0	k__Bacteria; p__Firmicutes; c__Bacilli; o__Lactobacillales; f__Aerococcaceae; g__; s__
813	0	0	1	0	0	0	0	0	k__Bacteria; p__Firmicutes; c__Bacilli; o__Lactobacillales; f__Lactobacillaceae; g__Lactobacillus; s__ruminis
816	0	0	0	4	0	0	0	0	k__Bacteria; p__Bacteroidetes; c__Bacteroidia; o__Bacteroidales; f__S24-7; g__; s__
817	0	0	3	8	3	2	5	4	k__Bacteria; p__Firmicutes; c__Bacilli; o__Lactobacillales; f__Lactobacillaceae; g__Lactobacillus; s__
819	0	0	0	0	0	0	3	0	k__Bacteria; p__Firmicutes; c__Bacilli; o__Turicibacterales; f__Turicibacteraceae; g__Turicibacter; s__
821	0	0	2	0	2	0	0	0	k__Bacteria; p__Firmicutes; c__Bacilli; o__Lactobacillales; f__Lactobacillaceae; g__Lactobacillus; s__
822	0	0	1	0	0	2	0	1	k__Bacteria; p__Firmicutes; c__Bacilli; o__Lactobacillales; f__Lactobacillaceae; g__Lactobacillus; s__reuteri
825	0	0	1	0	0	0	0	0	k__Bacteria; p__Firmicutes; c__Bacilli; o__Lactobacillales; f__Lactobacillaceae; g__Lactobacillus; s__
826	0	0	0	0	0	5	0	0	k__Bacteria; p__Firmicutes; c__Bacilli; o__Lactobacillales; f__Lactobacillaceae; g__Lactobacillus; s__
827	0	6	0	3	0	0	0	1	k__Bacteria; p__Firmicutes; c__Clostridia; o__Clostridiales; f__Peptostreptococcaceae; g__; s__
829	0	1	0	0	0	0	1	0	k__Bacteria; p__Firmicutes; c__Clostridia; o__Clostridiales; f__Clostridiaceae; g__; s__
832	0	0	3	0	0	0	0	2	k__Bacteria; p__Firmicutes; c__Bacilli; o__Lactobacillales; f__Streptococcaceae; g__Streptococcus; s__
835	0	0	0	0	0	0	2	0	k__Bacteria; p__Firmicutes; c__Bacilli; o__Lactobacillales; f__Lactobacillaceae; g__Lactobacillus; s__
836	0	0	0	0	0	0	4	0	k__Bacteria; p__Firmicutes; c__Clostridia; o__Clostridiales; f__Peptostreptococcaceae; g__; s__
837	0	0	0	0	0	7	0	0	k__Bacteria; p__Firmicutes; c__Bacilli; o__Lactobacillales; f__Lactobacillaceae; g__Lactobacillus
838	0	0	0	0	0	1	0	0	k__Bacteria; p__Firmicutes; c__Bacilli; o__Lactobacillales; f__Lactobacillaceae; g__Lactobacillus; s__
839	0	0	0	0	1	0	5	1	k__Bacteria; p__Firmicutes; c__Bacilli; o__Lactobacillales; f__Lactobacillaceae; g__Lactobacillus; s__
840	0	0	1	0	0	0	1	0	k__Bacteria; p__Firmicutes; c__Bacilli; o__Lactobacillales; f__Lactobacillaceae; g__Lactobacillus; s__
841	4	1	0	0	0	0	0	0	k__Bacteria; p__Proteobacteria; c__Gammaproteobacteria; o__Pasteurellales; f__Pasteurellaceae; g__Aggregatibacter; s__pneumotropica
843	0	0	1	0	0	0	0	1	k__Bacteria; p__Firmicutes; c__Bacilli; o__Lactobacillales; f__Lactobacillaceae; g__Lactobacillus; s__
845	0	0	2	3	0	5	1	0	k__Bacteria; p__Firmicutes; c__Bacilli; o__Lactobacillales; f__Lactobacillaceae; g__Lactobacillus; s__
846	1	3	0	1	0	0	0	0	k__Bacteria; p__Firmicutes; c__Clostridia; o__Clostridiales; f__Clostridiaceae; g__; s__
854	9	34	9	0	79	0	2	1	k__Bacteria; p__Proteobacteria; c__Alphaproteobacteria; o__Rickettsiales
858	0	4	0	0	0	0	0	0	k__Bacteria; p__Proteobacteria; c__Alphaproteobacteria; o__Rhizobiales; f__Rhizobiaceae; g__Agrobacterium; s__
862	0	0	5	0	4	0	7	0	k__Bacteria; p__Firmicutes; c__Bacilli; o__Lactobacillales; f__Lactobacillaceae; g__Lactobacillus; s__
865	0	7	0	0	0	0	0	0	k__Bacteria; p__Actinobacteria; c__Actinobacteria; o__Actinomycetales; f__Ruaniaceae
866	0	1	0	0	0	0	0	2	k__Bacteria; p__Firmicutes; c__Bacilli; o__Bacillales; f__Staphylococcaceae; g__Jeotgalicoccus; s__psychrophilus
872	0	2	0	0	0	0	0	0	k__Bacteria; p__Actinobacteria; c__Actinobacteria; o__Actinomycetales; f__Micrococcaceae; g__Microbispora; s__rosea
874	0	0	0	0	2	0	0	0	k__Bacteria; p__Firmicutes; c__Bacilli; o__Lactobacillales; f__Streptococcaceae; g__Streptococcus; s__
878	0	0	0	1	0	2	1	1	k__Bacteria; p__Firmicutes; c__Bacilli; o__Lactobacillales; f__Lactobacillaceae; g__Lactobacillus; s__
881	0	0	2	0	5	0	0	0	k__Bacteria; p__Firmicutes; c__Bacilli; o__Lactobacillales; f__Lactobacillaceae; g__Lactobacillus; s__reuteri
886	0	0	1	0	0	0	1	0	k__Bacteria; p__Firmicutes; c__Bacilli; o__Lactobacillales; f__Lactobacillaceae; g__Lactobacillus; s__
893	0	0	0	0	0	0	5	0	k__Bacteria; p__Firmicutes; c__Bacilli; o__Turicibacterales; f__Turicibacteraceae; g__Turicibacter; s__
895	0	0	0	0	0	1	0	0	k__Bacteria; p__Actinobacteria; c__Actinobacteria; o__Actinomycetales; f__Corynebacteriaceae; g__Corynebacterium; s__
899	0	0	0	0	0	1	0	1	k__Bacteria; p__Firmicutes; c__Bacilli; o__Lactobacillales; f__Lactobacillaceae; g__Lactobacillus; s__reuteri
909	0	0	0	0	0	0	0	3	k__Bacteria; p__Firmicutes; c__Bacilli; o__Lactobacillales; f__Lactobacillaceae; g__Lactobacillus; s__reuteri
910	0	0	0	11	0	0	0	0	k__Bacteria; p__Firmicutes; c__Bacilli; o__Lactobacillales; f__Lactobacillaceae; g__Lactobacillus; s__
915	2	0	0	0	0	0	0	0	k__Bacteria; p__Proteobacteria; c__Epsilonproteobacteria; o__Campylobacterales; f__Helicobacteraceae; g__; s__
917	0	0	0	0	0	0	1	0	k__Bacteria; p__Firmicutes; c__Bacilli; o__Lactobacillales; f__Lactobacillaceae; g__Lactobacillus; s__
918	0	0	1	0	1	0	0	0	k__Bacteria; p__Firmicutes; c__Bacilli; o__Lactobacillales; f__Lactobacillaceae; g__Lactobacillus; s__
921	0	0	0	1	0	25	3	0	k__Bacteria; p__Firmicutes; c__Bacilli; o__Lactobacillales; f__Lactobacillaceae; g__Lactobacillus; s__
922	20	0	0	0	0	0	0	0	k__Bacteria; p__Proteobacteria; c__Gammaproteobacteria; o__Pasteurellales; f__Pasteurellaceae; g__Aggregatibacter; s__pneumotropica
926	0	1	0	0	0	0	1	0	k__Bacteria; p__Firmicutes; c__Bacilli; o__Turicibacterales; f__Turicibacteraceae; g__Turicibacter; s__
927	0	0	1	0	0	3	1	0	k__Bacteria; p__Firmicutes; c__Bacilli; o__Lactobacillales; f__Lactobacillaceae; g__Lactobacillus; s__
930	0	0	0	9	4	0	0	1	k__Bacteria; p__Firmicutes; c__Bacilli; o__Lactobacillales; f__Lactobacillaceae; g__Lactobacillus; s__
933	0	0	0	0	0	0	2	0	k__Bacteria; p__Firmicutes; c__Clostridia; o__Clostridiales; f__Lachnospiraceae; g__; s__
937	0	0	0	0	0	3	0	0	k__Bacteria; p__Firmicutes; c__Bacilli; o__Lactobacillales; f__Lactobacillaceae; g__Lactobacillus; s__
939	1	2	0	0	7	0	0	2	k__Bacteria; p__Firmicutes; c__Bacilli; o__Lactobacillales; f__Streptococcaceae; g__Streptococcus; s__
944	4	54	0	0	0	0	0	0	k__Bacteria; p__Proteobacteria; c__Betaproteobacteria; o__Burkholderiales; f__Alcaligenaceae; g__; s__
945	0	0	0	7	0	0	1	0	k__Bacteria; p__Firmicutes; c__Clostridia; o__Clostridiales; f__Peptostreptococcaceae; g__; s__
947	0	0	2	0	0	1	0	0	k__Bacteria; p__Firmicutes; c__Bacilli; o__Lactobacillales; f__Lactobacillaceae; g__Lactobacillus; s__
951	0	0	0	4	0	0	0	0	k__Bacteria; p__Firmicutes; c__Clostridia; o__Clostridiales; f__Clostridiaceae; g__; s__
955	0	0	0	0	1	0	1	0	k__Bacteria; p__Firmicutes; c__Bacilli; o__Lactobacillales; f__Lactobacillaceae; g__Lactobacillus; s__
961	0	0	0	2	0	0	0	0	k__Bacteria; p__Bacteroidetes; c__Bacteroidia; o__Bacteroidales; f__S24-7; g__; s__
969	0	0	0	1	0	0	0	0	k__Bacteria; p__Actinobacteria; c__Coriobacteriia; o__Coriobacteriales; f__Coriobacteriaceae; g__; s__
973	0	0	0	0	0	3	0	0	k__Bacteria; p__Firmicutes; c__Bacilli; o__Lactobacillales; f__Lactobacillaceae; g__Lactobacillus; s__
982	0	0	0	0	0	0	2	0	k__Bacteria; p__Firmicutes; c__Bacilli; o__Turicibacterales; f__Turicibacteraceae; g__Turicibacter; s__
985	0	0	1	1	0	0	0	0	k__Bacteria; p__Firmicutes; c__Clostridia; o__Clostridiales; f__; g__; s__
986	5	0	0	0	0	0	0	0	k__Bacteria; p__Proteobacteria; c__Gammaproteobacteria; o__Pasteurellales; f__Pasteurellaceae; g__; s__
991	0	0	0	0	0	2	0	0	k__Bacteria; p__Firmicutes; c__Bacilli; o__Lactobacillales; f__Lactobacillaceae; g__Lactobacillus; s__
997	0	1	0	0	2	0	0	0	k__Bacteria; p__Proteobacteria; c__Alphaproteobacteria; o__Rickettsiales
999	0	0	0	0	0	1	0	1	k__Bacteria; p__Actinobacteria; c__Coriobacteriia; o__Coriobacteriales; f__Coriobacteriaceae; g__Collinsella; s__
1000	0	0	4	0	0	1	0	0	k__Bacteria; p__Firmicutes; c__Bacilli; o__Lactobacillales; f__Lactobacillaceae; g__Lactobacillus; s__
1001	0	0	1	0	0	1	1	0	k__Bacteria; p__Firmicutes; c__Bacilli; o__Lactobacillales; f__Lactobacillaceae; g__Lactobacillus; s__
1002	0	0	1	0	0	0	1	0	k__Bacteria; p__Firmicutes; c__Bacilli; o__Lactobacillales; f__Lactobacillaceae; g__Lactobacillus; s__
1004	41	95	0	0	0	0	0	0	k__Bacteria; p__Firmicutes; c__Erysipelotrichi; o__Erysipelotrichales; f__Erysipelotrichaceae; g__; s__
1005	1	5	0	5	0	0	1	0	k__Bacteria; p__Firmicutes; c__Clostridia; o__Clostridiales; f__Clostridiaceae; g__; s__
1006	0	0	2	0	0	0	0	0	k__Bacteria; p__Firmicutes; c__Bacilli; o__Bacillales; f__Bacillaceae; g__Bacillus; s__
1007	0	0	2	0	0	0	0	0	k__Bacteria; p__Firmicutes; c__Bacilli; o__Lactobacillales; f__Lactobacillaceae; g__Lactobacillus; s__
1015	0	0	0	1	0	0	0	0	k__Bacteria; p__Firmicutes; c__Clostridia; o__Clostridiales
1017	0	0	0	0	4	0	0	0	k__Bacteria; p__Firmicutes; c__Bacilli; o__Lactobacillales; f__Streptococcaceae; g__Streptococcus; s__
1018	0	0	0	1	0	0	0	0	k__Bacteria; p__Firmicutes; c__Clostridia; o__Clostridiales; f__Clostridiaceae; g__; s__
1020	0	0	1	0	1	0	0	0	k__Bacteria; p__Firmicutes; c__Bacilli; o__Lactobacillales; f__Lactobacillaceae; g__Lactobacillus; s__
1023	0	0	9	0	9	0	1	0	k__Bacteria; p__Firmicutes; c__Bacilli; o__Lactobacillales; f__Lactobacillaceae; g__Lactobacillus; s__
1024	0	0	1	0	0	1	0	0	k__Bacteria; p__Firmicutes; c__Bacilli; o__Lactobacillales; f__Lactobacillaceae; g__Lactobacillus; s__
1026	0	1	0	3	0	0	0	0	k__Bacteria; p__Firmicutes; c__Clostridia; o__Clostridiales; f__Peptostreptococcaceae; g__; s__
1030	1	1	0	0	0	0	0	0	k__Bacteria; p__Firmicutes; c__Clostridia; o__Clostridiales; f__Clostridiaceae; g__; s__
1032	0	4	1	0	0	0	0	13	k__Bacteria; p__Firmicutes; c__Bacilli; o__Lactobacillales; f__Aerococcaceae; g__Facklamia; s__
1035	0	0	0	0	0	0	0	1	k__Bacteria; p__Firmicutes; c__Bacilli; o__Lactobacillales; f__Lactobacillaceae; g__Lactobacillus; s__
1037	0	0	4	0	7	0	0	29	k__Bacteria; p__Firmicutes; c__Bacilli; o__Lactobacillales; f__Streptococcaceae; g__Streptococcus; s__
1040	0	0	0	2	0	0	0	0	k__Bacteria; p__Firmicutes; c__Clostridia; o__Clostridiales; f__; g__; s__
1041	0	0	0	3	0	0	0	0	k__Bacteria; p__Firmicutes; c__Bacilli; o__Lactobacillales; f__Lactobacillaceae; g__Lactobacillus; s__
1042	0	0	0	0	0	0	0	1	k__Bacteria; p__Firmicutes; c__Bacilli; o__Lactobacillales; f__Lactobacillaceae; g__Lactobacillus; s__
1043	0	0	6	0	0	0	0	0	k__Bacteria; p__Firmicutes; c__Clostridia; o__Clostridiales; f__Clostridiaceae; g__Clostridium; s__
1044	0	0	0	0	0	0	2	0	k__Bacteria; p__Firmicutes; c__Bacilli; o__Turicibacterales; f__Turicibacteraceae; g__Turicibacter; s__
1045	0	0	0	2	0	0	0	0	k__Bacteria; p__Bacteroidetes; c__Bacteroidia; o__Bacteroidales
1049	0	0	2	0	1	0	0	0	k__Bacteria; p__Firmicutes; c__Bacilli; o__Lactobacillales; f__Streptococcaceae; g__Lactococcus; s__garvieae
1052	0	2	0	0	0	0	0	0	k__Bacteria; p__Firmicutes; c__Clostridia; o__Clostridiales; f__Clostridiaceae; g__; s__
1054	75	58	1	0	0	0	0	0	k__Bacteria; p__Fusobacteria; c__Fusobacteriia; o__Fusobacteriales; f__Fusobacteriaceae; g__Fusobacterium; s__
1055	0	2	0	0	0	1	0	0	k__Bacteria; p__Actinobacteria; c__Actinobacteria; o__Actinomycetales; f__Corynebacteriaceae; g__Corynebacterium; s__
1057	0	0	5	0	32	0	0	0	k__Bacteria; p__Firmicutes; c__Bacilli; o__Lactobacillales; f__Lactobacillaceae; g__Lactobacillus; s__
1059	0	0	32	0	47	0	1	57	k__Bacteria; p__Firmicutes; c__Bacilli; o__Lactobacillales; f__Streptococcaceae; g__Streptococcus; s__
1063	0	0	66	0	0	0	0	0	k__Bacteria; p__Firmicutes; c__Clostridia; o__Clostridiales; f__; g__; s__
1064	2	0	0	0	0	0	0	4	k__Bacteria; p__Firmicutes; c__Bacilli; o__Bacillales; f__Staphylococcaceae; g__Jeotgalicoccus; s__
1069	0	0	0	0	3	0	0	0	k__Bacteria; p__Firmicutes; c__Bacilli; o__Lactobacillales; f__Streptococcaceae; g__Streptococcus; s__
1076	0	0	0	0	5	0	0	0	k__Bacteria; p__Firmicutes; c__Bacilli; o__Lactobacillales; f__Streptococcaceae; g__Streptococcus; s__
1078	0	0	1	0	0	2	1	0	k__Bacteria; p__Firmicutes; c__Bacilli; o__Lactobacillales; f__Lactobacillaceae; g__Lactobacillus; s__
1091	0	0	0	20	0	0	0	0	k__Bacteria; p__Firmicutes; c__Bacilli; o__Lactobacillales; f__Lactobacillaceae; g__Lactobacillus; s__
1098	0	0	0	0	1	0	1	0	k__Bacteria; p__Firmicutes; c__Bacilli; o__Lactobacillales; f__Lactobacillaceae; g__Lactobacillus; s__
1099	0	0	0	0	23	0	0	0	k__Bacteria; p__Firmicutes; c__Bacilli; o__Lactobacillales; f__Streptococcaceae; g__Streptococcus; s__
1104	0	0	1	1	0	0	0	0	k__Bacteria; p__Firmicutes; c__Bacilli; o__Lactobacillales; f__Lactobacillaceae; g__Lactobacillus; s__
1107	0	0	0	0	1	2	1	0	k__Bacteria; p__Firmicutes; c__Bacilli; o__Lactobacillales; f__Lactobacillaceae; g__Lactobacillus; s__reuteri
1108	0	0	0	0	1	0	0	2	k__Bacteria; p__Firmicutes; c__Bacilli; o__Lactobacillales; f__Lactobacillaceae; g__Lactobacillus; s__
1109	1	0	0	0	0	0	0	0	k__Bacteria; p__Proteobacteria; c__Alphaproteobacteria; o__Rhodobacterales; f__Rhodobacteraceae; g__; s__
1110	0	0	0	0	2	0	0	0	k__Bacteria; p__Firmicutes; c__Bacilli; o__Lactobacillales; f__Streptococcaceae; g__Streptococcus; s__
1111	0	0	0	0	1	0	0	1	k__Bacteria; p__Firmicutes; c__Bacilli; o__Lactobacillales; f__Lactobacillaceae; g__Lactobacillus; s__
1112	0	0	0	0	0	5	1	0	k__Bacteria; p__Firmicutes; c__Bacilli; o__Lactobacillales; f__Lactobacillaceae; g__Lactobacillus; s__
1113	0	0	4	4	6	0	1	0	k__Bacteria; p__Firmicutes; c__Bacilli; o__Lactobacillales; f__Lactobacillaceae; g__Lactobacillus; s__
1117	0	6	0	0	0	0	1	0	k__Bacteria; p__Firmicutes; c__Clostridia; o__Clostridiales; f__Clostridiaceae
1122	0	0	1	6	1	16	131	9	k__Bacteria; p__Firmicutes; c__Clostridia; o__Clostridiales; f__Clostridiaceae; g__; s__
1123	0	0	2	0	0	4	0	0	k__Bacteria; p__Firmicutes; c__Bacilli; o__Lactobacillales; f__Lactobacillaceae; g__Lactobacillus; s__
1125	0	0	0	0	0	1	0	0	k__Bacteria; p__Firmicutes; c__Bacilli; o__Lactobacillales; f__Lactobacillaceae; g__Lactobacillus; s__
1129	0	0	0	0	0	0	1	0	k__Bacteria; p__Firmicutes; c__Clostridia; o__Clostridiales; f__Clostridiaceae; g__; s__
1135	1	5	0	9	0	0	1	0	k__Bacteria; p__Firmicutes; c__Clostridia; o__Clostridiales; f__Peptostreptococcaceae; g__; s__
1139	2	0	0	0	0	0	0	0	k__Bacteria; p__Proteobacteria; c__Epsilonproteobacteria; o__Campylobacterales; f__Helicobacteraceae; g__Helicobacter; s__
1143	0	0	0	2	0	0	0	0	k__Bacteria; p__Bacteroidetes; c__Bacteroidia; o__Bacteroidales; f__S24-7; g__; s__
1144	0	0	1	0	1	0	2	0	k__Bacteria; p__Firmicutes; c__Bacilli; o__Lactobacillales; f__Lactobacillaceae; g__Lactobacillus; s__
1145	0	0	0	0	0	4	0	0	k__Bacteria; p__Firmicutes; c__Bacilli; o__Lactobacillales; f__Lactobacillaceae; g__Lactobacillus; s__
1146	1	0	0	0	0	0	0	0	k__Bacteria; p__Proteobacteria; c__Epsilonproteobacteria; o__Campylobacterales; f__Helicobacteraceae
1156	0	0	2	0	0	0	4	0	k__Bacteria; p__Firmicutes; c__Bacilli; o__Lactobacillales; f__Lactobacillaceae; g__Lactobacillus; s__
1158	11	27	486	1	747	0	44	1	k__Bacteria; p__Firmicutes; c__Bacilli; o__Lactobacillales; f__Lactobacillaceae; g__Lactobacillus; s__
1161	0	0	9	0	1	0	5	0	k__Bacteria; p__Firmicutes; c__Bacilli; o__Lactobacillales; f__Lactobacillaceae; g__Lactobacillus; s__
1162	0	0	3	0	0	0	1	0	k__Bacteria; p__Firmicutes; c__Bacilli; o__Lactobacillales; f__Lactobacillaceae; g__Lactobacillus; s__
1165	1	0	0	0	0	0	0	0	k__Bacteria; p__Proteobacteria; c__Epsilonproteobacteria; o__Campylobacterales; f__Helicobacteraceae; g__Helicobacter; s__
1168	3	0	0	0	0	0	0	0	k__Bacteria; p__Proteobacteria; c__Gammaproteobacteria; o__Pasteurellales; f__Pasteurellaceae; g__Aggregatibacter; s__pneumotropica
1175	0	0	0	1	0	0	1	0	k__Bacteria; p__Firmicutes; c__Bacilli; o__Lactobacillales; f__Lactobacillaceae; g__Lactobacillus; s__
1176	0	0	0	0	0	1	0	0	k__Bacteria; p__Firmicutes; c__Bacilli; o__Lactobacillales; f__Lactobacillaceae; g__Lactobacillus; s__
1179	0	2	0	0	0	0	0	0	k__Bacteria; p__Firmicutes; c__Bacilli; o__Lactobacillales; f__Streptococcaceae; g__Streptococcus; s__
1184	1	4	0	0	0	0	0	0	k__Bacteria; p__Firmicutes; c__Bacilli; o__Bacillales; f__Staphylococcaceae; g__Jeotgalicoccus; s__
1188	1	0	0	0	0	0	0	0	k__Bacteria; p__Proteobacteria; c__Gammaproteobacteria; o__Pasteurellales; f__Pasteurellaceae; g__Aggregatibacter; s__pneumotropica
1192	0	1	0	0	0	0	0	0	k__Bacteria; p__Firmicutes; c__Clostridia; o__Clostridiales; f__Lachnospiraceae; g__; s__
1196	0	0	0	0	1	0	0	1	k__Bacteria; p__Firmicutes; c__Bacilli; o__Lactobacillales; f__Lactobacillaceae; g__Lactobacillus; s__
1198	0	0	4	0	1	0	1	1	k__Bacteria; p__Firmicutes; c__Bacilli; o__Lactobacillales; f__Lactobacillaceae; g__Lactobacillus; s__
1201	0	0	0	2	0	0	0	0	k__Bacteria; p__Firmicutes; c__Clostridia; o__Clostridiales; f__Clostridiaceae; g__SMB53; s__
1202	0	0	0	41	0	0	0	0	k__Bacteria; p__Bacteroidetes; c__Bacteroidia; o__Bacteroidales; f__S24-7; g__; s__
1203	0	0	0	2	0	0	0	0	k__Bacteria; p__Actinobacteria; c__Coriobacteriia; o__Coriobacteriales; f__Coriobacteriaceae; g__; s__
1204	0	0	0	0	0	0	2	0	k__Bacteria; p__Firmicutes; c__Clostridia; o__Clostridiales; f__Clostridiaceae; g__; s__
1210	9	10	0	0	0	0	0	0	k__Bacteria; p__TM7; c__TM7-3; o__CW040; f__; g__; s__
1214	2	2	0	0	0	0	0	0	k__Bacteria; p__Proteobacteria; c__Epsilonproteobacteria; o__Campylobacterales; f__Helicobacteraceae; g__; s__
1216	0	0	0	0	0	0	7	0	k__Bacteria; p__Firmicutes; c__Bacilli; o__Turicibacterales; f__Turicibacteraceae; g__Turicibacter; s__
1217	0	0	0	2	0	0	0	1	k__Bacteria; p__Firmicutes; c__Bacilli; o__Lactobacillales; f__Lactobacillaceae; g__Lactobacillus; s__
1219	0	0	4	0	0	0	0	0	k__Bacteria; p__Firmicutes; c__Clostridia; o__Clostridiales; f__Clostridiaceae; g__Clostridium; s__
1220	0	2	0	0	0	0	1	0	k__Bacteria; p__Firmicutes; c__Clostridia; o__Clostridiales; f__Clostridiaceae; g__; s__
1221	0	0	1	0	0	0	1	0	k__Bacteria; p__Firmicutes; c__Bacilli; o__Lactobacillales; f__Lactobacillaceae; g__Lactobacillus; s__
1225	0	0	0	0	0	2	0	0	k__Bacteria; p__Firmicutes; c__Bacilli; o__Lactobacillales; f__Lactobacillaceae; g__Lactobacillus; s__
1227	0	0	2	0	2	0	0	0	k__Bacteria; p__Firmicutes; c__Bacilli; o__Lactobacillales; f__Streptococcaceae; g__Streptococcus; s__
1228	0	0	0	0	2	0	0	0	k__Bacteria; p__Firmicutes; c__Bacilli; o__Lactobacillales; f__Lactobacillaceae; g__Lactobacillus; s__
1230	1	1	0	0	0	0	0	0	k__Bacteria; p__Proteobacteria; c__Gammaproteobacteria; o__Pasteurellales; f__Pasteurellaceae; g__Aggregatibacter; s__pneumotropica
1231	0	0	17	3	1	37	12	2	k__Bacteria; p__Firmicutes; c__Bacilli; o__Lactobacillales; f__Lactobacillaceae; g__Lactobacillus; s__
1234	2	0	0	0	0	0	0	0	k__Bacteria; p__Proteobacteria; c__Epsilonproteobacteria; o__Campylobacterales; f__Helicobacteraceae; g__Helicobacter; s__
1237	0	0	0	2	0	0	0	0	k__Bacteria; p__Firmicutes; c__Bacilli; o__Lactobacillales; f__Lactobacillaceae; g__Lactobacillus; s__reuteri
1250	4	1	0	0	0	0	0	0	k__Bacteria; p__Proteobacteria; c__Epsilonproteobacteria; o__Campylobacterales; f__Helicobacteraceae
1252	0	0	0	1	0	0	0	0	k__Bacteria; p__Firmicutes; c__Bacilli; o__Lactobacillales; f__Lactobacillaceae; g__Lactobacillus; s__reuteri
1254	0	0	0	5	0	0	0	0	k__Bacteria; p__Bacteroidetes; c__Bacteroidia; o__Bacteroidales; f__S24-7; g__; s__
1255	0	0	1	0	0	0	0	0	k__Bacteria; p__Firmicutes; c__Bacilli; o__Lactobacillales; f__Streptococcaceae; g__Streptococcus; s__
1256	270	273	0	42	0	15	1683	23	k__Bacteria; p__Firmicutes; c__Bacilli; o__Turicibacterales; f__Turicibacteraceae; g__Turicibacter; s__
1258	0	2	0	7	0	0	0	0	k__Bacteria; p__Firmicutes; c__Clostridia; o__Clostridiales; f__Clostridiaceae; g__; s__
1260	0	0	0	0	0	3	0	0	k__Bacteria; p__Firmicutes; c__Clostridia; o__Clostridiales; f__; g__; s__
1261	0	0	0	13	0	0	0	0	k__Bacteria; p__Firmicutes; c__Clostridia; o__Clostridiales; f__Clostridiaceae; g__; s__
1265	0	0	0	0	0	0	4	0	k__Bacteria; p__Firmicutes; c__Bacilli; o__Turicibacterales; f__Turicibacteraceae; g__Turicibacter; s__
1269	0	0	0	0	2	0	0	0	k__Bacteria; p__Firmicutes; c__Bacilli; o__Lactobacillales; f__Lactobacillaceae; g__Lactobacillus; s__
1270	9	14	4	0	3	0	0	17	k__Bacteria; p__Actinobacteria; c__Actinobacteria; o__Actinomycetales; f__Propionibacteriaceae; g__Propionibacterium; s__acnes
1273	0	0	1	0	3	0	0	0	k__Bacteria; p__Firmicutes; c__Bacilli; o__Lactobacillales; f__Lactobacillaceae; g__Lactobacillus; s__
1276	0	0	6	0	5	0	1	0	k__Bacteria; p__Firmicutes; c__Bacilli; o__Lactobacillales; f__Lactobacillaceae; g__Lactobacillus; s__
1280	0	0	0	0	0	0	0	4	k__Bacteria; p__Firmicutes; c__Bacilli; o__Lactobacillales; f__Aerococcaceae; g__Aerococcus; s__
1281	0	0	0	2	0	0	0	0	k__Bacteria; p__Firmicutes; c__Clostridia; o__Clostridiales; f__Lachnospiraceae; g__Dorea; s__
1282	0	0	0	0	0	0	4	0	k__Bacteria; p__Firmicutes; c__Bacilli; o__Turicibacterales; f__Turicibacteraceae; g__Turicibacter; s__
1283	0	0	0	0	0	74	0	0	k__Bacteria; p__Firmicutes; c__Bacilli; o__Lactobacillales; f__Lactobacillaceae; g__Lactobacillus; s__
1288	2	0	0	0	0	0	0	0	k__Bacteria; p__Firmicutes; c__Clostridia; o__Clostridiales
1289	0	0	0	1	0	1	0	0	k__Bacteria; p__Firmicutes; c__Bacilli; o__Lactobacillales; f__Lactobacillaceae; g__Lactobacillus; s__
1290	0	0	0	0	1	0	0	0	k__Bacteria; p__Firmicutes; c__Bacilli; o__Lactobacillales; f__Streptococcaceae; g__Streptococcus; s__
1291	0	0	0	0	1	0	0	0	k__Bacteria; p__Proteobacteria; c__Alphaproteobacteria; o__Rickettsiales
1292	0	0	1	0	14	0	0	0	k__Bacteria; p__Firmicutes; c__Bacilli; o__Lactobacillales; f__Lactobacillaceae; g__Lactobacillus; s__
1297	1	0	0	0	0	0	0	0	k__Bacteria; p__Bacteroidetes; c__Bacteroidia; o__Bacteroidales; f__Prevotellaceae; g__Prevotella; s__stercorea
1298	0	1	0	0	0	0	4	0	k__Bacteria; p__Firmicutes; c__Bacilli; o__Turicibacterales; f__Turicibacteraceae; g__Turicibacter; s__
1304	0	0	1	0	0	3	1	0	k__Bacteria; p__Firmicutes; c__Bacilli; o__Lactobacillales; f__Lactobacillaceae; g__Lactobacillus; s__
1306	0	4	1	0	1	0	0	0	k__Bacteria; p__Firmicutes; c__Bacilli; o__Bacillales; f__Staphylococcaceae; g__Staphylococcus; s__
1308	0	0	0	0	0	1	0	0	k__Bacteria; p__Firmicutes; c__Erysipelotrichi; o__Erysipelotrichales; f__Erysipelotrichaceae; g__Allobaculum; s__
1311	0	0	0	1	0	0	0	1	k__Bacteria; p__Firmicutes; c__Clostridia; o__Clostridiales; f__Lachnospiraceae; g__[Ruminococcus]; s__gnavus
1314	0	0	0	0	0	1	0	0	k__Bacteria; p__Firmicutes; c__Clostridia; o__Clostridiales; f__; g__; s__
1317	0	0	1	0	0	2	0	0	k__Bacteria; p__Firmicutes; c__Bacilli; o__Lactobacillales; f__Lactobacillaceae; g__Lactobacillus; s__
1318	0	0	2	0	3	0	3	0	k__Bacteria; p__Firmicutes; c__Bacilli; o__Lactobacillales; f__Lactobacillaceae; g__Lactobacillus; s__
1322	0	0	0	1	1	0	0	0	k__Bacteria; p__Firmicutes; c__Bacilli; o__Lactobacillales; f__Lactobacillaceae; g__Lactobacillus; s__reuteri
1323	0	1	0	2	0	0	0	0	k__Bacteria; p__Firmicutes; c__Clostridia; o__Clostridiales; f__Clostridiaceae; g__; s__
1326	0	0	1	2	0	0	0	0	k__Bacteria; p__Firmicutes; c__Clostridia; o__Clostridiales; f__; g__; s__
1327	0	0	0	1	0	0	0	0	k__Bacteria; p__Firmicutes; c__Clostridia; o__Clostridiales; f__Clostridiaceae; g__; s__
1330	0	0	1	0	0	1	0	0	k__Bacteria; p__Firmicutes; c__Bacilli; o__Lactobacillales; f__Lactobacillaceae; g__Lactobacillus; s__
1331	0	0	0	0	0	0	1	0	k__Bacteria; p__Firmicutes; c__Bacilli; o__Lactobacillales; f__Lactobacillaceae; g__Lactobacillus; s__
1334	0	0	1	0	0	0	0	0	k__Bacteria; p__Tenericutes; c__Mollicutes; o__RF39; f__; g__; s__
1336	0	0	1	0	0	0	0	0	k__Bacteria; p__Proteobacteria; c__Gammaproteobacteria; o__Pasteurellales; f__Pasteurellaceae; g__Aggregatibacter; s__pneumotropica
1337	0	0	0	0	0	2	0	0	k__Bacteria; p__Firmicutes; c__Bacilli; o__Lactobacillales; f__Lactobacillaceae; g__Lactobacillus; s__
1338	1	0	4	15	0	0	0	0	k__Bacteria; p__Firmicutes; c__Erysipelotrichi; o__Erysipelotrichales; f__Erysipelotrichaceae; g__Allobaculum; s__
1341	0	0	2	0	0	2	0	0	k__Bacteria; p__Firmicutes; c__Bacilli; o__Lactobacillales; f__Lactobacillaceae; g__Lactobacillus; s__
1343	0	0	13	0	1	2	10	0	k__Bacteria; p__Firmicutes; c__Bacilli; o__Lactobacillales; f__Lactobacillaceae; g__Lactobacillus; s__
1348	0	0	0	0	2	0	0	1	k__Bacteria; p__Firmicutes; c__Bacilli; o__Lactobacillales; f__Streptococcaceae; g__Streptococcus; s__
1351	0	0	1	0	0	0	1	0	k__Bacteria; p__Firmicutes; c__Bacilli; o__Lactobacillales; f__Lactobacillaceae; g__Lactobacillus; s__
1354	1	0	1	0	1	0	0	0	k__Bacteria; p__Firmicutes; c__Bacilli; o__Lactobacillales; f__Streptococcaceae; g__Streptococcus; s__
1361	0	0	4	0	0	0	0	0	k__Bacteria; p__Firmicutes; c__Clostridia; o__Clostridiales; f__; g__; s__
1370	0	0	0	2	0	0	0	0	k__Bacteria; p__Firmicutes; c__Clostridia; o__Clostridiales; f__Ruminococcaceae; g__; s__
1371	0	0	0	2	0	0	0	0	k__Bacteria; p__TM7; c__TM7-3; o__CW040; f__F16; g__; s__
1372	0	0	15	1	9	0	16	0	k__Bacteria; p__Firmicutes; c__Bacilli; o__Lactobacillales; f__Lactobacillaceae; g__Lactobacillus; s__
1374	0	4	1	0	10	0	2	5	k__Bacteria; p__Proteobacteria; c__Alphaproteobacteria; o__Rickettsiales
1378	0	0	2	1	0	1	0	0	k__Bacteria; p__Firmicutes; c__Bacilli; o__Lactobacillales; f__Streptococcaceae; g__Streptococcus; s__
1379	0	0	26	1	0	0	0	0	k__Bacteria; p__Firmicutes; c__Clostridia; o__Clostridiales; f__; g__; s__
1381	0	0	1	0	0	0	0	1	k__Bacteria; p__Firmicutes; c__Bacilli; o__Lactobacillales; f__Lactobacillaceae; g__Lactobacillus; s__reuteri
1387	0	1	0	0	0	1	0	2	k__Bacteria; p__Firmicutes; c__Bacilli; o__Lactobacillales; f__Streptococcaceae; g__Streptococcus; s__
1394	0	0	11	1	9	0	0	2	k__Bacteria; p__Firmicutes; c__Bacilli; o__Lactobacillales; f__Lactobacillaceae; g__Lactobacillus; s__
1395	0	0	0	1	0	1	1	0	k__Bacteria; p__Firmicutes; c__Bacilli; o__Lactobacillales; f__Lactobacillaceae; g__Lactobacillus; s__
1397	0	0	0	0	0	1	1	0	k__Bacteria; p__Firmicutes; c__Bacilli; o__Lactobacillales; f__Lactobacillaceae; g__Lactobacillus; s__
1398	0	0	0	0	1	0	1	0	k__Bacteria; p__Firmicutes; c__Bacilli; o__Lactobacillales; f__Lactobacillaceae; g__Lactobacillus; s__
1401	841	128	15	0	0	0	0	0	k__Bacteria; p__Firmicutes; c__Clostridia; o__Clostridiales; f__Clostridiaceae; g__Candidatus Arthromitus; s__
1404	0	0	3	1	0	1	1	3	k__Bacteria; p__Firmicutes; c__Bacilli; o__Lactobacillales; f__Lactobacillaceae; g__Lactobacillus; s__
1405	0	0	1	0	0	0	0	0	k__Bacteria; p__Firmicutes; c__Bacilli; o__Lactobacillales; f__Lactobacillaceae; g__Lactobacillus; s__
1411	0	0	0	0	0	2	0	2	k__Bacteria; p__Firmicutes; c__Bacilli; o__Lactobacillales; f__Lactobacillaceae; g__Lactobacillus; s__
1412	3	0	0	0	0	0	0	0	k__Bacteria; p__Proteobacteria; c__Epsilonproteobacteria; o__Campylobacterales; f__Helicobacteraceae; g__Helicobacter; s__
1417	0	0	0	0	0	2	0	0	k__Bacteria; p__Firmicutes; c__Bacilli; o__Lactobacillales; f__Lactobacillaceae; g__Lactobacillus; s__
1419	3	0	0	0	0	0	0	0	k__Bacteria; p__Proteobacteria; c__Gammaproteobacteria; o__Pasteurellales; f__Pasteurellaceae; g__Aggregatibacter; s__pneumotropica
1422	0	0	0	0	2	0	0	0	k__Bacteria; p__Firmicutes; c__Bacilli; o__Lactobacillales; f__Streptococcaceae; g__Streptococcus; s__
1425	0	0	1	1	0	0	1	0	k__Bacteria; p__Firmicutes; c__Bacilli; o__Lactobacillales; f__Lactobacillaceae; g__Lactobacillus; s__
1431	0	0	0	0	0	1	0	1	k__Bacteria; p__Firmicutes; c__Bacilli; o__Lactobacillales; f__Lactobacillaceae; g__Lactobacillus; s__
1433	0	0	1	1	1	0	0	0	k__Bacteria; p__Firmicutes; c__Bacilli; o__Lactobacillales; f__Lactobacillaceae; g__Lactobacillus; s__
1435	0	0	0	0	0	0	1	0	k__Bacteria; p__Firmicutes; c__Bacilli; o__Lactobacillales; f__Lactobacillaceae; g__Lactobacillus; s__
1436	0	0	1	0	0	0	1	0	k__Bacteria; p__Firmicutes; c__Bacilli; o__Lactobacillales; f__Lactobacillaceae; g__Lactobacillus; s__
1438	0	0	4	0	10	0	0	0	k__Bacteria; p__Firmicutes; c__Bacilli; o__Lactobacillales; f__Lactobacillaceae; g__Lactobacillus; s__
1440	0	0	1	0	1	2	0	0	k__Bacteria; p__Firmicutes; c__Bacilli; o__Lactobacillales; f__Lactobacillaceae; g__Lactobacillus; s__
1442	0	1	0	0	0	0	1	0	k__Bacteria; p__Firmicutes; c__Bacilli; o__Turicibacterales; f__Turicibacteraceae; g__Turicibacter; s__
1443	0	0	2	0	0	0	0	0	k__Bacteria; p__Firmicutes; c__Bacilli; o__Lactobacillales; f__Streptococcaceae; g__Lactococcus; s__garvieae
1445	0	0	0	0	8	0	0	0	k__Bacteria; p__Firmicutes; c__Bacilli; o__Lactobacillales; f__Lactobacillaceae; g__Lactobacillus; s__
1451	0	0	0	0	0	2	0	2	k__Bacteria; p__Firmicutes; c__Bacilli; o__Lactobacillales; f__Lactobacillaceae; g__Lactobacillus; s__reuteri
1454	0	0	0	0	0	0	2	0	k__Bacteria; p__Firmicutes; c__Bacilli; o__Lactobacillales; f__Lactobacillaceae; g__Lactobacillus; s__
1462	0	0	1	0	0	1	0	0	k__Bacteria; p__Firmicutes; c__Bacilli; o__Lactobacillales; f__Lactobacillaceae; g__Lactobacillus; s__
1464	0	0	0	0	0	2	0	0	k__Bacteria; p__Firmicutes; c__Bacilli; o__Lactobacillales; f__Lactobacillaceae; g__Lactobacillus; s__
1465	0	0	0	0	1	3	1	1	k__Bacteria; p__Firmicutes; c__Bacilli; o__Lactobacillales; f__Lactobacillaceae; g__Lactobacillus; s__reuteri
1467	1	1	0	0	0	0	0	0	k__Bacteria; p__Firmicutes; c__Clostridia; o__Clostridiales; f__Clostridiaceae; g__; s__
1468	1	0	0	0	0	0	0	1	k__Bacteria; p__Firmicutes; c__Clostridia; o__Clostridiales; f__Veillonellaceae; g__Veillonella; s__
1469	0	0	0	3	0	0	0	0	k__Bacteria; p__Actinobacteria; c__Coriobacteriia; o__Coriobacteriales; f__Coriobacteriaceae; g__; s__
1473	0	0	0	0	0	1	0	0	k__Bacteria; p__TM7; c__TM7-3; o__CW040; f__F16; g__; s__
1479	0	0	0	0	0	1	1	0	k__Bacteria; p__Firmicutes; c__Bacilli; o__Lactobacillales; f__Lactobacillaceae; g__Lactobacillus; s__
1480	0	0	0	0	0	0	1	0	k__Bacteria; p__Firmicutes; c__Bacilli; o__Lactobacillales; f__Lactobacillaceae; g__Lactobacillus; s__
1481	0	0	0	0	2	0	0	0	k__Bacteria; p__Firmicutes; c__Bacilli; o__Lactobacillales; f__Streptococcaceae; g__Streptococcus; s__
1484	0	0	0	0	0	0	4	0	k__Bacteria; p__Firmicutes; c__Bacilli; o__Turicibacterales; f__Turicibacteraceae; g__Turicibacter; s__
1488	0	0	0	0	0	0	11	0	k__Bacteria; p__Firmicutes; c__Bacilli; o__Lactobacillales; f__Lactobacillaceae; g__Lactobacillus; s__
1489	0	0	0	0	0	1	0	1	k__Bacteria; p__Firmicutes; c__Bacilli; o__Lactobacillales; f__Lactobacillaceae; g__Lactobacillus; s__
1491	13	14	1827	71	2008	4	1430	474	k__Bacteria; p__Firmicutes; c__Bacilli; o__Lactobacillales; f__Lactobacillaceae; g__Lactobacillus; s__
1495	0	0	0	1	0	0	0	0	k__Bacteria; p__Firmicutes; c__Bacilli; o__Lactobacillales; f__Lactobacillaceae; g__Lactobacillus; s__
1497	0	0	0	0	1	0	0	0	k__Bacteria; p__Firmicutes; c__Erysipelotrichi; o__Erysipelotrichales; f__Erysipelotrichaceae; g__Allobaculum; s__
1499	0	0	0	0	2	0	0	0	k__Bacteria; p__Firmicutes; c__Bacilli; o__Lactobacillales; f__Lactobacillaceae; g__Lactobacillus; s__
1500	0	0	2	0	0	0	0	0	k__Bacteria; p__Bacteroidetes; c__Bacteroidia; o__Bacteroidales; f__S24-7; g__; s__
1501	0	7	0	0	0	0	0	0	k__Bacteria; p__Firmicutes; c__Clostridia; o__Clostridiales; f__Peptostreptococcaceae; g__; s__
1502	4	2	0	0	0	0	0	0	k__Bacteria; p__Proteobacteria; c__Gammaproteobacteria; o__Pasteurellales; f__Pasteurellaceae; g__Aggregatibacter; s__pneumotropica
1505	8	5	1	0	31	0	0	1	k__Bacteria; p__Firmicutes; c__Bacilli; o__Lactobacillales; f__Streptococcaceae; g__Streptococcus; s__
1511	0	0	2	0	0	0	0	0	k__Bacteria; p__Firmicutes; c__Clostridia; o__Clostridiales; f__; g__; s__
1513	1	1	0	0	0	0	0	0	k__Bacteria; p__Firmicutes; c__Bacilli; o__Bacillales; f__Staphylococcaceae; g__Jeotgalicoccus; s__psychrophilus
1514	0	0	1	0	0	0	1	0	k__Bacteria; p__Firmicutes; c__Bacilli; o__Lactobacillales; f__Lactobacillaceae; g__Lactobacillus; s__reuteri
1516	0	2	0	25	0	1	23	0	k__Bacteria; p__Actinobacteria; c__Coriobacteriia; o__Coriobacteriales; f__Coriobacteriaceae; g__; s__
1521	0	0	1	0	0	0	0	0	k__Bacteria; p__Firmicutes; c__Bacilli; o__Lactobacillales; f__Lactobacillaceae; g__Lactobacillus; s__
1522	0	0	5	0	0	0	0	0	k__Bacteria; p__Firmicutes; c__Clostridia; o__Clostridiales; f__Veillonellaceae; g__; s__
1525	0	0	0	0	0	0	2	0	k__Bacteria; p__Firmicutes; c__Bacilli; o__Lactobacillales; f__Lactobacillaceae; g__Lactobacillus; s__
1526	1	1	0	3	0	0	0	0	k__Bacteria; p__Firmicutes; c__Clostridia; o__Clostridiales; f__Clostridiaceae; g__; s__
1528	0	1	0	0	0	0	0	0	k__Bacteria; p__Actinobacteria; c__Actinobacteria; o__Actinomycetales; f__Corynebacteriaceae; g__Corynebacterium; s__
1530	0	0	2	0	0	0	0	0	k__Bacteria; p__Firmicutes; c__Bacilli; o__Lactobacillales; f__Lactobacillaceae; g__Lactobacillus; s__
1537	0	0	5	0	1	0	1	0	k__Bacteria; p__Firmicutes; c__Bacilli; o__Lactobacillales; f__Lactobacillaceae; g__Lactobacillus; s__
1538	0	0	0	2	0	0	0	0	k__Bacteria; p__Firmicutes; c__Bacilli; o__Lactobacillales; f__Lactobacillaceae; g__Lactobacillus; s__
1539	0	1	0	0	0	0	0	0	k__Bacteria; p__Firmicutes; c__Clostridia; o__Clostridiales; f__Clostridiaceae; g__; s__
1542	0	0	1	0	0	0	0	0	k__Bacteria; p__Firmicutes; c__Bacilli; o__Lactobacillales; f__Streptococcaceae; g__Streptococcus; s__
1544	0	0	0	0	0	4	0	0	k__Bacteria; p__Firmicutes; c__Bacilli; o__Lactobacillales; f__Lactobacillaceae; g__Lactobacillus; s__
1546	0	0	0	0	0	0	0	1	k__Bacteria; p__Firmicutes; c__Bacilli; o__Lactobacillales; f__Lactobacillaceae; g__Lactobacillus; s__
1549	0	1	0	1	0	0	0	0	k__Bacteria; p__Firmicutes; c__Clostridia; o__Clostridiales; f__Clostridiaceae; g__; s__
1552	0	0	2	0	0	0	1	0	k__Bacteria; p__Firmicutes; c__Bacilli; o__Lactobacillales; f__Lactobacillaceae; g__Lactobacillus; s__
1555	0	0	1	2	0	0	6	0	k__Bacteria; p__Firmicutes; c__Bacilli; o__Lactobacillales; f__Lactobacillaceae; g__Lactobacillus; s__
1556	2	1	7	0	3	1	0	161	k__Bacteria; p__Firmicutes; c__Bacilli; o__Lactobacillales; f__Streptococcaceae; g__Streptococcus; s__
1557	0	0	1	1	0	2	0	1	k__Bacteria; p__Firmicutes; c__Bacilli; o__Lactobacillales; f__Lactobacillaceae; g__Lactobacillus; s__
1558	0	0	0	0	0	0	2	0	k__Bacteria; p__Actinobacteria; c__Coriobacteriia; o__Coriobacteriales; f__Coriobacteriaceae; g__Adlercreutzia; s__
1560	0	0	1	4	0	7	0	14	k__Bacteria; p__Firmicutes; c__Bacilli; o__Lactobacillales; f__Lactobacillaceae; g__Lactobacillus; s__
1561	0	0	0	1	0	0	2	0	k__Bacteria; p__Firmicutes; c__Bacilli; o__Lactobacillales; f__Lactobacillaceae; g__Lactobacillus; s__
1567	0	1	0	0	0	0	3	0	k__Bacteria; p__Firmicutes; c__Bacilli; o__Turicibacterales; f__Turicibacteraceae; g__Turicibacter; s__
1572	1	0	0	0	0	0	0	0	k__Bacteria; p__Proteobacteria; c__Epsilonproteobacteria; o__Campylobacterales; f__Helicobacteraceae; g__Helicobacter; s__
1573	0	0	0	7	0	0	0	0	k__Bacteria; p__Firmicutes; c__Clostridia; o__Clostridiales; f__Clostridiaceae; g__; s__
1574	0	0	2	0	1	2	0	82	k__Bacteria; p__Firmicutes; c__Bacilli; o__Gemellales; f__Gemellaceae; g__Gemella; s__
1575	0	3	0	0	0	0	0	0	k__Bacteria; p__Proteobacteria; c__Alphaproteobacteria; o__Rickettsiales
1576	1	0	0	0	0	0	0	0	k__Bacteria; p__Proteobacteria; c__Gammaproteobacteria; o__Pasteurellales; f__Pasteurellaceae; g__Aggregatibacter; s__pneumotropica
1580	0	0	0	100	0	0	2	0	k__Bacteria; p__Proteobacteria; c__Deltaproteobacteria; o__Desulfovibrionales; f__Desulfovibrionaceae; g__Desulfovibrio; s__
1581	0	0	0	1	0	2	0	5	k__Bacteria; p__Firmicutes; c__Bacilli; o__Lactobacillales; f__Lactobacillaceae; g__Lactobacillus; s__
1586	0	0	0	0	0	2	0	0	k__Bacteria; p__Firmicutes; c__Bacilli; o__Lactobacillales; f__Lactobacillaceae; g__Lactobacillus; s__
1588	0	0	0	0	0	0	5	0	k__Bacteria; p__Actinobacteria; c__Coriobacteriia; o__Coriobacteriales; f__Coriobacteriaceae; g__Adlercreutzia; s__
1589	0	0	0	0	1	0	0	1	k__Bacteria; p__Firmicutes; c__Bacilli; o__Lactobacillales; f__Streptococcaceae; g__Streptococcus; s__
1591	1	0	1	0	3	0	0	0	k__Bacteria; p__Firmicutes; c__Bacilli; o__Lactobacillales; f__Streptococcaceae; g__Streptococcus; s__
1593	0	0	1	0	5	0	1	0	k__Bacteria; p__Firmicutes; c__Bacilli; o__Lactobacillales; f__Lactobacillaceae; g__Lactobacillus; s__
1594	0	1	116	1234	77	1584	194	1852	k__Bacteria; p__Firmicutes; c__Bacilli; o__Lactobacillales; f__Lactobacillaceae; g__Lactobacillus; s__
1597	2	0	0	0	0	0	0	0	k__Bacteria; p__Actinobacteria; c__Actinobacteria; o__Actinomycetales; f__Actinomycetaceae; g__Actinomyces; s__
1598	1	0	0	0	0	0	0	0	k__Bacteria; p__Firmicutes; c__Clostridia; o__Clostridiales; f__Clostridiaceae; g__Candidatus Arthromitus; s__
1599	127	328	0	0	4	42	1	133	k__Bacteria; p__Actinobacteria; c__Actinobacteria; o__Actinomycetales; f__Corynebacteriaceae; g__Corynebacterium; s__stationis
1606	0	0	0	0	0	0	1	0	k__Bacteria; p__Firmicutes; c__Bacilli; o__Lactobacillales; f__Lactobacillaceae; g__Lactobacillus; s__
1608	0	2	0	5	0	0	0	0	k__Bacteria; p__Firmicutes; c__Clostridia; o__Clostridiales; f__Clostridiaceae; g__; s__
1612	2	0	0	0	0	0	0	0	k__Bacteria; p__Proteobacteria; c__Epsilonproteobacteria; o__Campylobacterales; f__Helicobacteraceae
1618	0	0	0	0	3	0	1	0	k__Bacteria; p__Firmicutes; c__Bacilli; o__Lactobacillales; f__Lactobacillaceae; g__Lactobacillus; s__
1620	0	0	0	0	0	0	4	0	k__Bacteria; p__Firmicutes; c__Bacilli; o__Lactobacillales; f__Lactobacillaceae; g__Lactobacillus; s__
1625	0	0	1	0	0	2	1	2	k__Bacteria; p__Firmicutes; c__Bacilli; o__Lactobacillales; f__Lactobacillaceae; g__Lactobacillus; s__
1629	0	0	2	0	0	1	2	0	k__Bacteria; p__Firmicutes; c__Bacilli; o__Lactobacillales; f__Lactobacillaceae; g__Lactobacillus; s__
1631	0	0	0	0	0	1	0	0	k__Bacteria; p__Firmicutes; c__Bacilli; o__Lactobacillales; f__Lactobacillaceae; g__Lactobacillus; s__
1638	3	2	0	0	0	0	0	0	k__Bacteria; p__Proteobacteria; c__Gammaproteobacteria; o__Pasteurellales; f__Pasteurellaceae; g__Aggregatibacter; s__
1639	3	0	0	0	0	0	0	0	k__Bacteria; p__Proteobacteria; c__Gammaproteobacteria; o__Pasteurellales; f__Pasteurellaceae; g__Aggregatibacter; s__pneumotropica
1642	0	0	0	1	0	2	0	0	k__Bacteria; p__Firmicutes; c__Erysipelotrichi; o__Erysipelotrichales; f__Erysipelotrichaceae; g__Allobaculum; s__
1644	0	0	1	0	2	0	0	0	k__Bacteria; p__Firmicutes; c__Bacilli; o__Lactobacillales; f__Lactobacillaceae; g__Lactobacillus; s__
1647	2	0	0	0	0	0	0	0	k__Bacteria; p__Proteobacteria; c__Betaproteobacteria; o__Methylophilales; f__Methylophilaceae
1652	0	0	0	0	12	0	0	0	k__Bacteria; p__Firmicutes; c__Bacilli; o__Lactobacillales; f__Streptococcaceae; g__Streptococcus; s__
1656	0	0	0	0	0	0	2	0	k__Bacteria; p__Firmicutes; c__Bacilli; o__Lactobacillales; f__Lactobacillaceae; g__Lactobacillus; s__
1660	0	0	0	0	1	0	0	0	k__Bacteria; p__Firmicutes; c__Bacilli; o__Lactobacillales; f__Streptococcaceae; g__Streptococcus; s__
1662	3	2	2	0	0	0	0	1	k__Bacteria; p__Firmicutes; c__Bacilli; o__Lactobacillales; f__Streptococcaceae; g__Streptococcus; s__
1663	0	0	0	0	0	1	0	0	k__Bacteria; p__Firmicutes; c__Bacilli; o__Lactobacillales; f__Lactobacillaceae; g__Lactobacillus; s__
1670	1	0	0	0	0	0	0	0	k__Bacteria; p__Proteobacteria; c__Gammaproteobacteria; o__Pasteurellales; f__Pasteurellaceae; g__Aggregatibacter; s__pneumotropica
1673	0	0	0	0	0	0	2	0	k__Bacteria; p__Firmicutes; c__Bacilli; o__Turicibacterales; f__Turicibacteraceae; g__Turicibacter; s__
1675	0	0	1	0	0	0	0	1	k__Bacteria; p__Firmicutes; c__Bacilli; o__Lactobacillales; f__Lactobacillaceae; g__Lactobacillus; s__
1680	0	0	0	0	0	1	1	1	k__Bacteria; p__Firmicutes; c__Bacilli; o__Lactobacillales; f__Lactobacillaceae; g__Lactobacillus; s__
1681	0	0	2	0	0	0	0	0	k__Bacteria; p__Firmicutes; c__Clostridia; o__Clostridiales; f__Ruminococcaceae; g__Ruminococcus; s__
1682	1	0	0	0	0	0	0	0	k__Bacteria; p__Firmicutes; c__Bacilli; o__Lactobacillales; f__Streptococcaceae; g__Streptococcus; s__
1685	0	0	0	3	0	5	0	0	k__Bacteria; p__Firmicutes; c__Bacilli; o__Lactobacillales; f__Lactobacillaceae; g__Lactobacillus; s__
1686	0	0	1	0	0	1	1	0	k__Bacteria; p__Firmicutes; c__Bacilli; o__Lactobacillales; f__Lactobacillaceae; g__Lactobacillus; s__
1687	0	0	0	0	1	0	0	1	k__Bacteria; p__Firmicutes; c__Bacilli; o__Lactobacillales; f__Lactobacillaceae; g__Lactobacillus; s__reuteri
1689	0	0	2	0	0	0	0	0	k__Bacteria; p__Firmicutes; c__Bacilli; o__Lactobacillales; f__Lactobacillaceae; g__Lactobacillus; s__
1690	0	0	1	1	1	1	0	0	k__Bacteria; p__Firmicutes; c__Bacilli; o__Lactobacillales; f__Lactobacillaceae; g__Lactobacillus; s__reuteri
1693	0	0	7	0	2	1	3	0	k__Bacteria; p__Firmicutes; c__Bacilli; o__Lactobacillales; f__Lactobacillaceae; g__Lactobacillus; s__reuteri
1695	0	0	0	15	0	0	0	0	k__Bacteria; p__Bacteroidetes; c__Bacteroidia; o__Bacteroidales; f__S24-7; g__; s__
1699	0	0	0	4	0	0	0	0	k__Bacteria; p__Firmicutes; c__Erysipelotrichi; o__Erysipelotrichales; f__Erysipelotrichaceae; g__Allobaculum; s__
1706	2	0	0	0	0	0	0	0	k__Bacteria; p__Firmicutes; c__Bacilli; o__Bacillales; f__Bacillaceae; g__Bacillus; s__
1708	0	0	0	2	0	0	0	0	k__Bacteria; p__Bacteroidetes; c__Bacteroidia; o__Bacteroidales; f__S24-7; g__; s__
1709	0	0	2	0	0	0	2	0	k__Bacteria; p__Firmicutes; c__Bacilli; o__Lactobacillales; f__Lactobacillaceae; g__Lactobacillus; s__
1710	0	0	15	0	0	0	0	0	k__Bacteria; p__Firmicutes; c__Clostridia; o__Clostridiales; f__; g__; s__
1711	0	3	0	0	0	0	0	0	k__Bacteria; p__Actinobacteria; c__Actinobacteria; o__Actinomycetales; f__Actinomycetaceae; g__Actinomyces; s__
1712	0	0	0	2	0	0	0	0	k__Bacteria; p__Firmicutes; c__Clostridia; o__Clostridiales; f__Clostridiaceae; g__; s__
1718	0	0	0	0	0	1	0	1	k__Bacteria; p__Firmicutes; c__Bacilli; o__Lactobacillales; f__Lactobacillaceae; g__Lactobacillus; s__
1724	0	0	0	3	0	0	0	0	k__Bacteria; p__TM7; c__TM7-3; o__CW040; f__F16; g__; s__
1729	0	0	0	1	0	0	0	0	k__Bacteria; p__Firmicutes; c__Clostridia; o__Clostridiales
1731	0	0	1	0	0	0	0	0	k__Bacteria; p__Firmicutes; c__Bacilli; o__Lactobacillales; f__Lactobacillaceae; g__Lactobacillus; s__
1734	0	1	0	0	0	0	0	0	k__Bacteria; p__Firmicutes; c__Clostridia; o__Clostridiales; f__Clostridiaceae; g__SMB53; s__
1735	0	0	0	0	0	1	0	1	k__Bacteria; p__Firmicutes; c__Bacilli; o__Lactobacillales; f__Lactobacillaceae; g__Lactobacillus; s__reuteri
1737	511	64	0	0	0	0	0	0	k__Bacteria; p__Proteobacteria; c__Gammaproteobacteria; o__Pasteurellales; f__Pasteurellaceae; g__Aggregatibacter; s__pneumotropica
1743	2	0	0	0	0	0	0	0	k__Bacteria; p__Proteobacteria; c__Gammaproteobacteria; o__Pasteurellales; f__Pasteurellaceae; g__Aggregatibacter
1750	0	0	19	0	37	0	6	0	k__Bacteria; p__Firmicutes; c__Bacilli; o__Lactobacillales; f__Lactobacillaceae; g__Lactobacillus; s__
1752	0	0	3	0	0	1	1	1	k__Bacteria; p__Firmicutes; c__Bacilli; o__Lactobacillales; f__Lactobacillaceae; g__Lactobacillus; s__reuteri
1755	0	0	2	0	0	2	0	0	k__Bacteria; p__Firmicutes; c__Bacilli; o__Lactobacillales; f__Lactobacillaceae; g__Lactobacillus; s__
1757	0	0	1	2	0	0	0	1	k__Bacteria; p__Firmicutes; c__Clostridia; o__Clostridiales; f__Ruminococcaceae
1758	0	0	0	0	0	2	1	0	k__Bacteria; p__Firmicutes; c__Bacilli; o__Lactobacillales; f__Lactobacillaceae; g__Lactobacillus; s__
1761	0	2	0	0	0	0	0	0	k__Bacteria; p__Firmicutes; c__Bacilli; o__Lactobacillales; f__Aerococcaceae; g__; s__
1763	2	1	0	0	0	0	0	0	k__Bacteria; p__Proteobacteria; c__Gammaproteobacteria; o__Pasteurellales; f__Pasteurellaceae; g__Aggregatibacter; s__pneumotropica
1766	0	0	0	42	0	0	13	0	k__Bacteria; p__Actinobacteria; c__Coriobacteriia; o__Coriobacteriales; f__Coriobacteriaceae; g__; s__
1767	0	3	0	9	0	0	0	0	k__Bacteria; p__Firmicutes; c__Clostridia; o__Clostridiales
1768	0	0	1	0	1	2	0	1	k__Bacteria; p__Firmicutes; c__Bacilli; o__Lactobacillales; f__Lactobacillaceae; g__Lactobacillus; s__
1773	0	1	0	0	2	0	0	0	k__Bacteria; p__Firmicutes; c__Bacilli; o__Lactobacillales; f__Streptococcaceae; g__Streptococcus; s__
1777	2	0	0	0	0	0	0	0	k__Bacteria; p__Proteobacteria; c__Gammaproteobacteria; o__Pasteurellales; f__Pasteurellaceae; g__Aggregatibacter
1778	3	0	0	0	0	0	0	0	k__Bacteria; p__Proteobacteria; c__Gammaproteobacteria; o__Pasteurellales; f__Pasteurellaceae; g__Aggregatibacter; s__
1782	0	0	1	0	2	0	3	0	k__Bacteria; p__Firmicutes; c__Bacilli; o__Lactobacillales; f__Lactobacillaceae; g__Lactobacillus; s__
1788	316	7	0	0	0	0	0	0	k__Bacteria; p__Proteobacteria; c__Alphaproteobacteria; o__Rickettsiales; f__; g__; s__
1790	0	0	0	1	0	0	0	0	k__Bacteria; p__Tenericutes; c__Mollicutes; o__Mycoplasmatales; f__Mycoplasmataceae; g__Mycoplasma; s__
1791	0	0	1	2	0	0	0	0	k__Bacteria; p__Firmicutes; c__Bacilli; o__Lactobacillales; f__Lactobacillaceae; g__Lactobacillus; s__
1794	4	0	0	0	0	0	0	0	k__Bacteria; p__Proteobacteria; c__Epsilonproteobacteria; o__Campylobacterales; f__Campylobacteraceae; g__Campylobacter; s__
1795	0	0	5	1	0	72	0	1	k__Bacteria; p__Firmicutes; c__Bacilli; o__Lactobacillales; f__Lactobacillaceae; g__Lactobacillus; s__
1796	0	0	0	0	0	1	0	0	k__Bacteria; p__Firmicutes; c__Clostridia; o__Clostridiales; f__Lachnospiraceae
1797	1	0	0	0	0	0	0	0	k__Bacteria; p__Firmicutes; c__Clostridia; o__Clostridiales; f__Clostridiaceae; g__Candidatus Arthromitus; s__
1799	0	0	1	0	0	2	2	1	k__Bacteria; p__Firmicutes; c__Bacilli; o__Lactobacillales; f__Lactobacillaceae; g__Lactobacillus; s__
1803	18	44	6	0	9	0	0	1	k__Bacteria; p__Firmicutes; c__Clostridia; o__Clostridiales; f__Veillonellaceae; g__Veillonella; s__dispar
1806	0	0	0	0	0	2	0	0	k__Bacteria; p__Cyanobacteria; c__4C0d-2; o__YS2; f__; g__; s__
1807	0	0	0	0	0	2	0	0	k__Bacteria; p__Firmicutes; c__Bacilli; o__Lactobacillales; f__Aerococcaceae; g__Facklamia; s__
1810	1	1	0	0	0	0	0	0	k__Bacteria; p__Proteobacteria; c__Betaproteobacteria; o__Neisseriales; f__Neisseriaceae; g__; s__
1813	0	0	0	0	0	0	1	0	k__Bacteria; p__Actinobacteria; c__Coriobacteriia; o__Coriobacteriales; f__Coriobacteriaceae; g__; s__
1814	0	0	0	0	0	0	0	1	k__Bacteria; p__Proteobacteria; c__Gammaproteobacteria; o__Vibrionales; f__Pseudoalteromonadaceae; g__Pseudoalteromonas; s__
1817	0	0	2	0	0	3	0	0	k__Bacteria; p__Firmicutes; c__Bacilli; o__Lactobacillales; f__Lactobacillaceae; g__Lactobacillus; s__
1818	2	0	0	0	0	0	0	0	k__Bacteria; p__Proteobacteria; c__Epsilonproteobacteria; o__Campylobacterales; f__Helicobacteraceae; g__Helicobacter
1819	0	0	2	0	0	0	0	0	k__Bacteria; p__Firmicutes; c__Clostridia; o__Clostridiales; f__Lachnospiraceae; g__; s__
1825	553	3993	5	3796	1	20	587	49	k__Bacteria; p__Firmicutes; c__Clostridia; o__Clostridiales; f__Clostridiaceae; g__; s__
1826	1	2	0	0	0	0	0	0	k__Bacteria; p__Actinobacteria; c__Actinobacteria; o__Actinomycetales; f__Corynebacteriaceae; g__Corynebacterium; s__
1829	0	0	1	0	2	0	0	0	k__Bacteria; p__Firmicutes; c__Bacilli; o__Lactobacillales; f__Lactobacillaceae; g__Lactobacillus; s__
1830	0	0	0	0	0	0	2	0	k__Bacteria; p__Firmicutes; c__Clostridia; o__Clostridiales; f__; g__; s__
1833	0	0	0	0	0	1	0	1	k__Bacteria; p__Firmicutes; c__Bacilli; o__Lactobacillales; f__Lactobacillaceae; g__Lactobacillus; s__
1834	0	0	0	0	0	1	0	0	k__Bacteria; p__Firmicutes; c__Clostridia; o__Clostridiales; f__; g__; s__
1835	0	0	0	0	1	0	0	0	k__Bacteria; p__Firmicutes; c__Bacilli; o__Lactobacillales; f__Streptococcaceae; g__Streptococcus; s__
1839	1	3	0	0	0	0	0	0	k__Bacteria; p__Proteobacteria; c__Gammaproteobacteria; o__Pasteurellales; f__Pasteurellaceae; g__Aggregatibacter; s__pneumotropica
1840	0	0	2	0	0	0	0	0	k__Bacteria; p__Firmicutes; c__Bacilli; o__Lactobacillales; f__Lactobacillaceae; g__Lactobacillus; s__
1846	0	0	1	4	0	0	5	0	k__Bacteria; p__Firmicutes; c__Clostridia; o__Clostridiales; f__Clostridiaceae; g__; s__
1847	0	0	1	0	0	0	0	0	k__Bacteria; p__Firmicutes; c__Bacilli; o__Lactobacillales; f__Lactobacillaceae; g__Lactobacillus; s__reuteri
1856	0	0	0	0	0	0	1	0	k__Bacteria; p__Firmicutes; c__Bacilli; o__Lactobacillales; f__Lactobacillaceae; g__Lactobacillus; s__
1864	0	0	0	1	0	0	6	0	k__Bacteria; p__TM7; c__TM7-3; o__CW040; f__F16; g__; s__
1866	0	0	1	17	0	0	7	0	k__Bacteria; p__Firmicutes; c__Clostridia; o__Clostridiales; f__; g__; s__
1868	0	0	0	0	0	0	2	0	k__Bacteria; p__Actinobacteria; c__Coriobacteriia; o__Coriobacteriales; f__Coriobacteriaceae; g__Adlercreutzia; s__
1869	0	0	1	0	0	3	2	4	k__Bacteria; p__Firmicutes; c__Bacilli; o__Lactobacillales; f__Lactobacillaceae; g__Lactobacillus; s__
1873	0	1	0	0	0	0	0	0	k__Bacteria; p__Proteobacteria; c__Gammaproteobacteria; o__Pasteurellales; f__Pasteurellaceae; g__Aggregatibacter; s__pneumotropica
1874	0	5	0	10	0	0	0	0	k__Bacteria; p__Firmicutes; c__Clostridia; o__Clostridiales; f__Clostridiaceae; g__; s__
1879	0	0	1	1	0	0	0	0	k__Bacteria; p__Bacteroidetes; c__Bacteroidia; o__Bacteroidales; f__S24-7; g__; s__
1880	1	2	0	0	0	1	0	0	k__Bacteria; p__Actinobacteria; c__Actinobacteria; o__Actinomycetales; f__Corynebacteriaceae; g__Corynebacterium; s__stationis
1884	0	2	0	0	0	0	0	0	k__Bacteria; p__Proteobacteria; c__Gammaproteobacteria; o__Pasteurellales; f__Pasteurellaceae; g__Aggregatibacter; s__pneumotropica
1886	667	667	91	1	2936	2	10	302	k__Bacteria; p__Firmicutes; c__Bacilli; o__Lactobacillales; f__Streptococcaceae; g__Streptococcus; s__
1893	0	0	0	0	0	0	2	0	k__Bacteria; p__Firmicutes; c__Bacilli; o__Lactobacillales; f__Lactobacillaceae; g__Lactobacillus; s__
1896	0	0	0	0	0	0	0	1	k__Bacteria; p__Firmicutes; c__Bacilli; o__Lactobacillales; f__Lactobacillaceae; g__Lactobacillus; s__
1897	0	0	0	1	0	0	0	0	k__Bacteria; p__Firmicutes; c__Bacilli; o__Lactobacillales; f__Lactobacillaceae; g__Lactobacillus; s__
1898	0	0	0	0	0	1	0	0	k__Bacteria; p__Firmicutes; c__Bacilli; o__Lactobacillales; f__Lactobacillaceae; g__Lactobacillus; s__
1900	0	0	0	0	0	0	0	16	k__Bacteria; p__Firmicutes; c__Clostridia; o__Clostridiales; f__Eubacteriaceae; g__Pseudoramibacter_Eubacterium; s__
1906	0	0	0	2	0	0	0	0	k__Bacteria; p__Firmicutes; c__Bacilli; o__Lactobacillales; f__Lactobacillaceae; g__Lactobacillus; s__
1908	0	0	0	4	0	0	0	0	k__Bacteria; p__Firmicutes; c__Clostridia; o__Clostridiales; f__Clostridiaceae
1909	0	0	2	0	1	0	0	0	k__Bacteria; p__Firmicutes; c__Clostridia; o__Clostridiales; f__; g__; s__
1912	0	0	0	0	1	0	0	2	k__Bacteria; p__Actinobacteria; c__Actinobacteria; o__Bifidobacteriales; f__Bifidobacteriaceae; g__Bifidobacterium
1915	0	0	3	0	0	1	0	0	k__Bacteria; p__Firmicutes; c__Bacilli; o__Lactobacillales; f__Lactobacillaceae; g__Lactobacillus; s__
1918	0	0	0	0	0	0	0	11	k__Bacteria; p__Proteobacteria; c__Gammaproteobacteria; o__Pseudomonadales; f__Moraxellaceae; g__Psychrobacter; s__sanguinis
1919	0	2	0	0	0	0	0	0	k__Bacteria; p__Proteobacteria; c__Gammaproteobacteria; o__Cardiobacteriales; f__Cardiobacteriaceae; g__; s__
1920	0	0	0	1	0	0	1	0	k__Bacteria; p__Firmicutes; c__Bacilli; o__Lactobacillales; f__Lactobacillaceae; g__Lactobacillus; s__
1926	1427	60	0	0	0	0	0	0	k__Bacteria; p__Proteobacteria; c__Epsilonproteobacteria; o__Campylobacterales; f__Helicobacteraceae; g__Helicobacter; s__
1931	7	0	0	0	0	0	0	0	k__Bacteria; p__Proteobacteria; c__Epsilonproteobacteria; o__Campylobacterales; f__Helicobacteraceae; g__; s__
1932	0	0	0	1	0	1	0	0	k__Bacteria; p__Actinobacteria; c__Coriobacteriia; o__Coriobacteriales; f__Coriobacteriaceae; g__Adlercreutzia; s__
1934	0	0	0	0	0	0	1	0	k__Bacteria; p__Firmicutes; c__Bacilli; o__Lactobacillales; f__Lactobacillaceae; g__Lactobacillus; s__
1935	0	0	0	3	0	0	0	0	k__Bacteria; p__Firmicutes; c__Bacilli; o__Lactobacillales; f__Lactobacillaceae; g__Lactobacillus; s__
1937	0	0	0	2	0	0	0	0	k__Bacteria; p__Firmicutes; c__Clostridia; o__Clostridiales
1941	1	0	0	0	0	0	0	0	k__Bacteria; p__Proteobacteria; c__Gammaproteobacteria; o__Pasteurellales; f__Pasteurellaceae; g__Aggregatibacter; s__pneumotropica
1943	2	3	0	0	0	1	0	3	k__Bacteria; p__Actinobacteria; c__Actinobacteria; o__Actinomycetales; f__Corynebacteriaceae; g__Corynebacterium
1946	0	0	1	0	1	0	0	0	k__Bacteria; p__Firmicutes; c__Bacilli; o__Lactobacillales; f__Streptococcaceae; g__Streptococcus; s__
1956	0	0	0	1	0	0	1	0	k__Bacteria; p__Firmicutes; c__Clostridia; o__Clostridiales; f__Clostridiaceae; g__; s__
1958	0	0	5	0	3	0	2	0	k__Bacteria; p__Firmicutes; c__Bacilli; o__Lactobacillales; f__Lactobacillaceae; g__Lactobacillus; s__
1961	0	0	1	0	1	0	0	0	k__Bacteria; p__Firmicutes; c__Bacilli; o__Lactobacillales; f__Lactobacillaceae; g__Lactobacillus; s__
1966	0	0	0	0	1	0	1	0	k__Bacteria; p__Firmicutes; c__Bacilli; o__Lactobacillales; f__Lactobacillaceae; g__Lactobacillus; s__
1969	0	0	0	44	0	0	0	0	k__Bacteria; p__Bacteroidetes; c__Bacteroidia; o__Bacteroidales; f__S24-7; g__; s__
1973	0	0	0	2	0	0	0	0	k__Bacteria; p__Bacteroidetes; c__Bacteroidia; o__Bacteroidales; f__S24-7; g__; s__
1976	1	0	0	0	0	0	0	0	k__Bacteria; p__Firmicutes; c__Clostridia; o__Clostridiales
1977	0	0	0	0	0	0	0	2	k__Bacteria; p__Actinobacteria; c__Actinobacteria; o__Actinomycetales; f__Corynebacteriaceae; g__Corynebacterium; s__
1978	0	0	2	0	6	0	0	0	k__Bacteria; p__Firmicutes; c__Bacilli; o__Lactobacillales; f__Lactobacillaceae; g__Lactobacillus; s__
1979	0	0	0	0	0	0	1	0	k__Bacteria; p__Firmicutes; c__Bacilli; o__Lactobacillales; f__Lactobacillaceae; g__Lactobacillus; s__
1981	0	0	3	0	0	0	0	0	k__Bacteria; p__Firmicutes; c__Clostridia; o__Clostridiales; f__; g__; s__
1983	0	0	0	0	0	15	4	0	k__Bacteria; p__Firmicutes; c__Bacilli; o__Lactobacillales; f__Lactobacillaceae; g__Lactobacillus; s__
1984	0	0	1	1	0	3	2	1	k__Bacteria; p__Firmicutes; c__Bacilli; o__Lactobacillales; f__Lactobacillaceae; g__Lactobacillus; s__
1986	0	0	0	3	0	0	0	0	k__Bacteria; p__Firmicutes; c__Clostridia; o__Clostridiales; f__Clostridiaceae; g__; s__
1988	0	1	0	4	0	0	0	0	k__Bacteria; p__Firmicutes; c__Clostridia; o__Clostridiales; f__Clostridiaceae; g__; s__
1992	0	0	2	0	0	0	0	0	k__Bacteria; p__Fusobacteria; c__Fusobacteriia; o__Fusobacteriales; f__Leptotrichiaceae; g__Leptotrichia; s__
1993	0	0	3	0	0	0	0	0	k__Bacteria; p__Firmicutes; c__Clostridia; o__Clostridiales; f__Clostridiaceae; g__Clostridium; s__
1996	119	132	40	0	52	13	0	345	k__Bacteria; p__Firmicutes; c__Bacilli; o__Lactobacillales; f__Streptococcaceae; g__Streptococcus; s__
1997	0	0	0	5	0	0	0	0	k__Bacteria; p__Bacteroidetes; c__Bacteroidia; o__Bacteroidales; f__S24-7; g__; s__
1999	0	0	2	0	0	0	0	1	k__Bacteria; p__Firmicutes; c__Bacilli; o__Lactobacillales; f__Lactobacillaceae; g__Lactobacillus; s__
2000	0	0	0	1	0	0	9	0	k__Bacteria; p__Actinobacteria; c__Coriobacteriia; o__Coriobacteriales; f__Coriobacteriaceae; g__; s__
2003	0	0	3	0	0	0	0	0	k__Bacteria; p__Firmicutes; c__Bacilli; o__Lactobacillales; f__Lactobacillaceae; g__Lactobacillus; s__reuteri
2005	81	47	0	0	0	0	0	0	k__Bacteria; p__Proteobacteria; c__Gammaproteobacteria; o__Pasteurellales; f__Pasteurellaceae; g__Aggregatibacter; s__pneumotropica
2006	0	0	1	0	0	2	0	0	k__Bacteria; p__Firmicutes; c__Clostridia; o__Clostridiales; f__Ruminococcaceae; g__; s__
2011	0	1	0	1	0	0	0	0	k__Bacteria; p__Firmicutes; c__Clostridia; o__Clostridiales; f__Peptostreptococcaceae
2013	0	0	1	0	0	0	1	1	k__Bacteria; p__Firmicutes; c__Bacilli; o__Lactobacillales; f__Lactobacillaceae; g__Lactobacillus; s__
2018	2	3	0	0	0	0	0	0	k__Bacteria; p__Proteobacteria; c__Alphaproteobacteria; o__Rhizobiales; f__Brucellaceae; g__; s__
2019	0	0	0	0	0	0	0	1	k__Bacteria; p__Proteobacteria; c__Epsilonproteobacteria; o__Campylobacterales; f__Campylobacteraceae; g__Campylobacter; s__
2021	0	1	0	2	0	0	0	0	k__Bacteria; p__Firmicutes; c__Clostridia; o__Clostridiales; f__Clostridiaceae; g__; s__
2022	0	1	0	0	3	0	0	14	k__Bacteria; p__Firmicutes; c__Bacilli; o__Lactobacillales; f__Aerococcaceae; g__Facklamia; s__
2023	0	1	2	0	0	0	0	0	k__Bacteria; p__Firmicutes; c__Clostridia; o__Clostridiales; f__Ruminococcaceae; g__Ruminococcus; s__
2028	0	0	0	0	0	1	1	0	k__Bacteria; p__Firmicutes; c__Bacilli; o__Lactobacillales; f__Lactobacillaceae; g__Lactobacillus; s__
2035	0	0	0	0	0	1	0	0	k__Bacteria; p__Firmicutes; c__Bacilli; o__Lactobacillales; f__Lactobacillaceae; g__Lactobacillus; s__
2038	0	0	0	2	0	0	0	0	k__Bacteria; p__Firmicutes; c__Clostridia; o__Clostridiales; f__; g__; s__
2040	0	7	0	0	0	0	0	0	k__Bacteria; p__Actinobacteria; c__Actinobacteria; o__Actinomycetales; f__Propionibacteriaceae; g__; s__
2042	0	0	2	0	1	0	1	0	k__Bacteria; p__Firmicutes; c__Bacilli; o__Lactobacillales; f__Lactobacillaceae; g__Lactobacillus; s__
2044	0	0	0	1	0	0	0	1	k__Bacteria; p__Firmicutes; c__Clostridia; o__Clostridiales; f__Clostridiaceae; g__SMB53; s__
2045	0	0	0	0	0	0	4	0	k__Bacteria; p__Firmicutes; c__Bacilli; o__Turicibacterales; f__Turicibacteraceae; g__Turicibacter; s__
2050	0	2	0	2	0	0	0	0	k__Bacteria; p__Firmicutes; c__Clostridia; o__Clostridiales; f__Clostridiaceae; g__; s__
2052	0	0	0	2	0	0	0	0	k__Bacteria; p__Bacteroidetes; c__Bacteroidia; o__Bacteroidales; f__S24-7; g__; s__
2053	0	0	0	0	1	0	0	0	k__Bacteria; p__Firmicutes; c__Bacilli; o__Lactobacillales; f__Streptococcaceae; g__Streptococcus; s__
2055	0	0	0	7	0	0	0	0	k__Bacteria; p__Actinobacteria; c__Coriobacteriia; o__Coriobacteriales; f__Coriobacteriaceae; g__; s__
2056	0	0	0	1	0	0	3	0	k__Bacteria; p__Firmicutes; c__Bacilli; o__Turicibacterales; f__Turicibacteraceae; g__Turicibacter; s__
2060	0	0	0	5	0	0	0	0	k__Bacteria; p__Bacteroidetes; c__Bacteroidia; o__Bacteroidales; f__S24-7; g__; s__
2061	0	0	0	3	0	0	0	0	k__Bacteria; p__Bacteroidetes; c__Bacteroidia; o__Bacteroidales; f__S24-7; g__; s__
2065	1	0	0	1	0	1	1	0	k__Bacteria; p__Firmicutes; c__Bacilli; o__Lactobacillales; f__Lactobacillaceae; g__Lactobacillus; s__
2073	1	0	0	0	0	0	0	0	k__Bacteria; p__Proteobacteria; c__Epsilonproteobacteria; o__Campylobacterales; f__Helicobacteraceae; g__Helicobacter; s__
2074	0	0	3	0	1	0	1	0	k__Bacteria; p__Firmicutes; c__Bacilli; o__Lactobacillales; f__Lactobacillaceae; g__Lactobacillus; s__
2075	0	0	0	0	0	5	0	2	k__Bacteria; p__Firmicutes; c__Bacilli; o__Lactobacillales; f__Lactobacillaceae; g__Lactobacillus; s__reuteri
2076	1	1	0	0	0	0	0	0	k__Bacteria; p__Proteobacteria; c__Epsilonproteobacteria; o__Campylobacterales; f__Helicobacteraceae
2077	4	30	0	0	0	0	0	0	k__Bacteria; p__Proteobacteria; c__Betaproteobacteria; o__Neisseriales; f__Neisseriaceae; g__Kingella; s__
2079	0	0	0	0	0	0	2	0	k__Bacteria; p__Firmicutes; c__Clostridia; o__Clostridiales; f__Clostridiaceae; g__; s__
2088	0	0	0	0	0	3	0	0	k__Bacteria; p__Firmicutes; c__Bacilli; o__Bacillales; f__Staphylococcaceae; g__Staphylococcus; s__sciuri
2090	3	0	0	0	0	0	0	0	k__Bacteria; p__Firmicutes; c__Bacilli; o__Bacillales; f__Planococcaceae; g__; s__
2094	0	0	2	0	0	1	1	1	k__Bacteria; p__Firmicutes; c__Bacilli; o__Lactobacillales; f__Lactobacillaceae; g__Lactobacillus; s__
2097	0	0	0	0	0	1	0	1	k__Bacteria; p__Firmicutes; c__Clostridia; o__Clostridiales; f__Clostridiaceae; g__; s__
2098	0	0	0	0	2	0	1	0	k__Bacteria; p__Firmicutes; c__Bacilli; o__Lactobacillales; f__Lactobacillaceae; g__Lactobacillus; s__
2103	0	0	0	7	0	3	0	0	k__Bacteria; p__Firmicutes; c__Bacilli; o__Lactobacillales; f__Lactobacillaceae; g__Lactobacillus; s__
2104	0	0	0	0	0	2	0	0	k__Bacteria; p__Firmicutes; c__Bacilli; o__Lactobacillales; f__Lactobacillaceae; g__Lactobacillus; s__
2106	0	0	1	0	1	0	0	0	k__Bacteria; p__Firmicutes; c__Bacilli; o__Lactobacillales; f__Lactobacillaceae; g__Lactobacillus; s__
2109	0	2	0	0	0	0	0	0	k__Bacteria; p__Firmicutes; c__Clostridia; o__Clostridiales; f__Peptostreptococcaceae; g__Peptostreptococcus; s__anaerobius
2114	0	0	1	0	4	0	0	1	k__Bacteria; p__Firmicutes; c__Bacilli; o__Lactobacillales; f__Streptococcaceae; g__Streptococcus; s__
2116	0	0	1	0	1	0	0	0	k__Bacteria; p__Firmicutes; c__Bacilli; o__Lactobacillales; f__Lactobacillaceae; g__Lactobacillus; s__
2122	0	0	0	0	1	0	0	1	k__Bacteria; p__Firmicutes; c__Bacilli; o__Lactobacillales; f__Streptococcaceae; g__Streptococcus; s__
2127	0	0	0	0	0	2	0	0	k__Bacteria; p__Firmicutes; c__Bacilli; o__Lactobacillales; f__Lactobacillaceae; g__Lactobacillus; s__
2129	0	1	0	1	0	0	0	0	k__Bacteria; p__Firmicutes; c__Clostridia; o__Clostridiales; f__Clostridiaceae
2130	6	5	2	0	0	0	0	0	k__Bacteria; p__Proteobacteria; c__Gammaproteobacteria; o__Pasteurellales; f__Pasteurellaceae; g__Aggregatibacter; s__pneumotropica
2131	0	0	0	0	1	1	0	0	k__Bacteria; p__Firmicutes; c__Bacilli; o__Lactobacillales; f__Lactobacillaceae; g__Lactobacillus; s__
2134	0	0	0	4	0	0	0	0	k__Bacteria; p__Bacteroidetes; c__Bacteroidia; o__Bacteroidales; f__S24-7; g__; s__
2136	3	5	0	0	0	0	0	0	k__Bacteria; p__Firmicutes; c__Clostridia; o__Clostridiales; f__[Tissierellaceae]; g__Parvimonas; s__
2140	0	0	1	0	4	0	0	0	k__Bacteria; p__Firmicutes; c__Bacilli; o__Lactobacillales; f__Streptococcaceae; g__Streptococcus; s__
2143	0	0	0	0	2	0	0	0	k__Bacteria; p__Firmicutes; c__Bacilli
2144	1	1	0	0	0	0	0	0	k__Bacteria; p__Firmicutes; c__Bacilli; o__Turicibacterales; f__Turicibacteraceae; g__Turicibacter; s__
2145	0	0	0	0	0	1	0	0	k__Bacteria; p__Firmicutes; c__Bacilli; o__Lactobacillales; f__Lactobacillaceae; g__Lactobacillus; s__
2147	0	0	0	0	0	0	0	5	k__Bacteria; p__Actinobacteria; c__Actinobacteria; o__Actinomycetales; f__Corynebacteriaceae; g__Corynebacterium; s__
2148	0	0	0	13	0	0	0	0	k__Bacteria; p__Bacteroidetes; c__Bacteroidia; o__Bacteroidales; f__S24-7; g__; s__
2149	1	0	0	0	0	0	0	0	k__Bacteria; p__Proteobacteria; c__Epsilonproteobacteria; o__Campylobacterales; f__Helicobacteraceae; g__Helicobacter; s__
2155	0	0	2	0	0	0	0	0	k__Bacteria; p__Firmicutes; c__Bacilli; o__Lactobacillales; f__Lactobacillaceae; g__Lactobacillus; s__
2159	0	0	2	0	0	1	1	1	k__Bacteria; p__Firmicutes; c__Bacilli; o__Lactobacillales; f__Lactobacillaceae; g__Lactobacillus; s__
2162	0	0	1	252	0	0	0	0	k__Bacteria; p__Bacteroidetes; c__Bacteroidia; o__Bacteroidales; f__S24-7; g__; s__
2163	0	5	0	0	0	0	0	0	k__Bacteria; p__Firmicutes; c__Bacilli; o__Lactobacillales; f__; g__; s__
2174	0	0	3	0	0	0	0	0	k__Bacteria; p__Firmicutes; c__Clostridia; o__Clostridiales; f__; g__; s__
2176	0	0	0	5	0	0	0	0	k__Bacteria; p__Bacteroidetes; c__Bacteroidia; o__Bacteroidales; f__S24-7; g__; s__
2177	0	0	0	0	0	0	0	1	k__Bacteria; p__Firmicutes; c__Bacilli; o__Lactobacillales; f__Lactobacillaceae; g__Lactobacillus; s__
2180	0	0	1	0	0	0	0	0	k__Bacteria; p__Firmicutes; c__Bacilli; o__Lactobacillales; f__Lactobacillaceae; g__Lactobacillus; s__
2181	0	0	0	4	0	0	0	0	k__Bacteria; p__Bacteroidetes; c__Bacteroidia; o__Bacteroidales; f__S24-7; g__; s__
2182	0	0	0	2	0	0	0	0	k__Bacteria; p__TM7; c__TM7-3; o__CW040; f__F16; g__; s__
2184	0	0	0	0	0	0	22	0	k__Bacteria; p__Actinobacteria; c__Coriobacteriia; o__Coriobacteriales; f__Coriobacteriaceae; g__Adlercreutzia; s__
2186	1	0	0	3	0	0	0	0	k__Bacteria; p__Firmicutes; c__Clostridia; o__Clostridiales; f__Clostridiaceae; g__; s__
2187	0	0	0	1	0	5	1	0	k__Bacteria; p__Firmicutes; c__Bacilli; o__Bacillales; f__Staphylococcaceae; g__Staphylococcus; s__sciuri
2194	0	0	0	0	1	0	1	0	k__Bacteria; p__Firmicutes; c__Bacilli; o__Lactobacillales; f__Lactobacillaceae; g__Lactobacillus; s__
2196	0	3	0	5	0	0	0	0	k__Bacteria; p__Firmicutes; c__Clostridia; o__Clostridiales; f__Clostridiaceae; g__; s__
2198	0	2	0	2	0	0	0	0	k__Bacteria; p__Firmicutes; c__Clostridia; o__Clostridiales; f__Clostridiaceae; g__; s__
2199	6	22	0	0	0	0	0	0	k__Bacteria; p__Actinobacteria; c__Actinobacteria; o__Actinomycetales; f__Corynebacteriaceae; g__Corynebacterium; s__
2203	0	0	2	1	0	0	0	0	k__Bacteria; p__Firmicutes; c__Clostridia; o__Clostridiales; f__; g__; s__
2204	0	0	6	0	6	0	0	0	k__Bacteria; p__Firmicutes; c__Bacilli; o__Lactobacillales; f__Lactobacillaceae; g__Lactobacillus; s__
2205	0	2	0	2	0	0	0	0	k__Bacteria; p__Firmicutes; c__Clostridia; o__Clostridiales; f__Peptostreptococcaceae; g__; s__
2207	2	0	0	0	0	0	0	0	k__Bacteria; p__Proteobacteria; c__Gammaproteobacteria; o__Pasteurellales; f__Pasteurellaceae; g__Aggregatibacter; s__pneumotropica
2211	0	1	0	3	0	0	0	0	k__Bacteria; p__Firmicutes; c__Clostridia; o__Clostridiales
2212	0	0	0	0	0	2	4	0	k__Bacteria; p__Firmicutes; c__Bacilli; o__Turicibacterales; f__Turicibacteraceae; g__Turicibacter; s__
2215	0	0	8	0	1	0	0	0	k__Bacteria; p__Proteobacteria; c__Betaproteobacteria; o__Neisseriales; f__Neisseriaceae; g__; s__
2216	0	0	1	0	0	0	1	0	k__Bacteria; p__Firmicutes; c__Bacilli; o__Lactobacillales; f__Lactobacillaceae; g__Lactobacillus; s__
2219	0	0	0	0	0	1	0	0	k__Bacteria; p__Firmicutes; c__Bacilli; o__Lactobacillales; f__Lactobacillaceae; g__Lactobacillus; s__
2226	0	0	5	1	0	4	2	4	k__Bacteria; p__Firmicutes; c__Bacilli; o__Lactobacillales; f__Lactobacillaceae; g__Lactobacillus; s__
2228	0	0	0	1	0	0	0	0	k__Bacteria; p__Bacteroidetes; c__Bacteroidia; o__Bacteroidales; f__S24-7; g__; s__
2230	0	0	3	3	0	6	2	0	k__Bacteria; p__Firmicutes; c__Bacilli; o__Lactobacillales; f__Lactobacillaceae; g__Lactobacillus; s__
2234	0	0	0	0	1	0	1	0	k__Bacteria; p__Firmicutes; c__Bacilli; o__Lactobacillales; f__Lactobacillaceae; g__Lactobacillus; s__
2235	0	0	7	0	1	0	3	0	k__Bacteria; p__Firmicutes; c__Bacilli; o__Lactobacillales; f__Lactobacillaceae; g__Lactobacillus; s__
2236	0	6	0	0	0	0	0	0	k__Bacteria; p__Firmicutes; c__Bacilli; o__Lactobacillales; f__Streptococcaceae; g__Streptococcus; s__
2242	0	0	0	0	0	0	2	0	k__Bacteria; p__Firmicutes; c__Bacilli; o__Turicibacterales; f__Turicibacteraceae; g__Turicibacter; s__
2243	0	0	1	0	1	3	3	0	k__Bacteria; p__Firmicutes; c__Bacilli; o__Lactobacillales; f__Lactobacillaceae; g__Lactobacillus; s__
2245	0	0	1	0	0	0	1	0	k__Bacteria; p__Firmicutes; c__Bacilli; o__Lactobacillales; f__Lactobacillaceae; g__Lactobacillus; s__
2246	0	0	0	0	4	0	0	1	k__Bacteria; p__Firmicutes; c__Bacilli; o__Lactobacillales; f__Lactobacillaceae; g__Lactobacillus; s__reuteri
2247	0	0	4	2	0	9	4	1	k__Bacteria; p__Firmicutes; c__Bacilli; o__Lactobacillales; f__Lactobacillaceae; g__Lactobacillus; s__
2249	0	0	2	0	0	0	0	0	k__Bacteria; p__Firmicutes; c__Clostridia; o__Clostridiales; f__Ruminococcaceae; g__Oscillospira; s__
2251	0	0	1	0	0	0	0	7	k__Bacteria; p__Firmicutes; c__Bacilli; o__Lactobacillales; f__Lactobacillaceae; g__Lactobacillus; s__reuteri
2252	0	0	0	1	0	0	2	0	k__Bacteria; p__TM7; c__TM7-3; o__CW040; f__F16; g__; s__
2254	0	0	0	2	0	0	0	0	k__Bacteria; p__Proteobacteria; c__Alphaproteobacteria; o__RF32; f__; g__; s__
2257	0	0	0	0	2	0	0	0	k__Bacteria; p__Firmicutes; c__Bacilli; o__Lactobacillales; f__Streptococcaceae; g__Streptococcus; s__
2261	0	0	0	0	0	1	1	0	k__Bacteria; p__Firmicutes; c__Bacilli; o__Lactobacillales; f__Lactobacillaceae; g__Lactobacillus; s__
2263	1	0	0	0	1	0	0	0	k__Bacteria; p__Firmicutes; c__Bacilli; o__Lactobacillales; f__Streptococcaceae; g__Streptococcus; s__
2270	0	0	1	0	1	0	0	0	k__Bacteria; p__Firmicutes; c__Bacilli; o__Lactobacillales; f__Lactobacillaceae; g__Lactobacillus; s__
2272	0	0	2	44	1	1	4	1	k__Bacteria; p__TM7; c__TM7-3; o__CW040; f__F16; g__; s__
2277	4	4	5	0	4	0	0	7	k__Bacteria; p__Firmicutes; c__Bacilli; o__Lactobacillales; f__Streptococcaceae; g__Streptococcus; s__
2278	0	0	0	0	0	0	3	0	k__Bacteria; p__Firmicutes; c__Clostridia; o__Clostridiales; f__; g__; s__
2285	1	1	0	1	0	0	0	0	k__Bacteria; p__Firmicutes; c__Clostridia; o__Clostridiales; f__Clostridiaceae; g__; s__
2290	1	0	0	0	0	0	0	0	k__Bacteria; p__Firmicutes; c__Clostridia; o__Clostridiales; f__Clostridiaceae; g__Candidatus Arthromitus; s__
2292	0	0	0	0	0	0	0	1	k__Bacteria; p__Firmicutes; c__Bacilli; o__Lactobacillales; f__Streptococcaceae; g__Streptococcus; s__
2302	0	0	1	0	0	1	0	0	k__Bacteria; p__Firmicutes; c__Bacilli; o__Lactobacillales; f__Lactobacillaceae; g__Lactobacillus; s__
2305	0	0	0	0	1	0	0	0	k__Bacteria; p__Firmicutes; c__Bacilli; o__Lactobacillales; f__Streptococcaceae; g__Streptococcus; s__
2306	0	1	0	0	0	0	0	1	k__Bacteria; p__Actinobacteria; c__Actinobacteria; o__Actinomycetales; f__Corynebacteriaceae; g__Corynebacterium; s__stationis
2307	0	0	1	0	1	0	0	0	k__Bacteria; p__Firmicutes; c__Bacilli; o__Lactobacillales; f__Lactobacillaceae; g__Lactobacillus; s__
2308	0	0	0	0	0	13	0	0	k__Bacteria; p__Firmicutes; c__Clostridia; o__Clostridiales; f__; g__; s__
2310	0	0	0	0	0	0	1	0	k__Bacteria; p__TM7; c__TM7-3; o__CW040; f__F16; g__; s__
2312	0	0	0	1	0	0	0	0	k__Bacteria; p__Bacteroidetes; c__Bacteroidia; o__Bacteroidales; f__S24-7; g__; s__
