# Supplementary material for: Impact of violacein from Chromobacterium violaceum on the mammalian gut microbiome
Source: PLoS One. 2018 Sep 13;13(9):e0203748. doi: 10.1371/journal.pone.0203748 (PMC6136722; doi:10.1371/journal.pone.0203748)
Supplement: S5 Table — Taxonomic classification and absolute abundance of the 835 bacterial OTUs found exclusively in the categories (a) control, (b) low violacein dose, (c) high violacein dose, or shared (d) among all categories (the bacterial core) and (e) between low and high violacein doses for size-normalized data set. (XLSX) [file pone.0203748.s008.xlsx]

## Sheet: TableS5a
Table S5a. Taxonomic classification and absolute abundance of bacterial OTUs found exclusively in the control category.
Phylum	OTUs*	Seqs#	Class	OTUs*	Seqs#	Lowest taxonomic rank	OTUs*	Seqs#
Actinobacteria	11	60	Actinobacteria	11	60	Actinomyces (g)	3	7
						Corynebacterium (g)	4	35
						Microbispora rosea	1	2
						Propionibacteriaceae (f)	1	7
						Ruaniaceae (f)	1	7
						Yaniella (g)	1	2
Bacteroidetes	2	3	Saprospirae	1	2	Chitinophagaceae (f)	1	2
			Bacteroidia	1	1	Prevotella stercorea	1	1
Firmicutes	43	298	Bacilli	21	105	Bacillus (g)	1	2
						Bacillus flexus	1	1
						Planococcaceae (f)	1	3
						Sporosarcina (g)	1	6
						Jeotgalicoccus (g)	1	5
						Jeotgalicoccus psychrophilus	1	2
						Staphylococcus (g)	1	37
						Gemellaceae (f)	1	6
						Lactobacillales (o)	1	5
						Aerococcaceae (f)	3	18
						Lactobacillus (g)	1	2
						Streptococcus (g)	6	11
						Turibacter (g)	2	7
			Clostridia	19	42	Clostridiales (o)	1	3
						Parvimonas (g)	2	8
						Clostridiaceae (f)	6	11
						Candidatus Arthromitus	5	7
						SMB53 (g)	1	1
						Lachnospiraceae (f)	2	3
						Peptostreptococcaceae (f)	1	7
						Peptostreptococcus anaerobius	1	2
			Erysipelotrichi	3	151	Erysipelotrichaceae (f)	2	149
						Allobaculum (g)	1	2
Proteobacteria	72	4230	Alphaproteobaceria	7	342	Brucellaceae (f)	1	5
						Agrobacterium (g)	1	4
						Rhodobacteraceae (f)	1	1
						Rickettsiales (o)	4	332
			Betaproteobacteria	6	105	Alcaligenaceae (f)	1	58
						Comamonadaceae (f)	1	8
						Methylophilaceae (f)	1	2
						Neisseriaceae (f)	1	2
						Kingella (g)	1	34
						Neisseria subflava	1	1
			Epsilonproteobacteria	22	2211	Campylobacter (g)	2	57
						Helicobacteraceae (f)	8	31
						Helicobacter (g)	12	2123
			Gammaproteobacteria	37	1572	Cardiobacteriaceae (f)	1	2
						Pasteurellaceae (f)	2	9
						Aggregatibacter (g)	5	20
						Aggregatibacter pneumotropica	28	1536
						Bibersteinia trehalosi	1	5
Tenericutes	1	8	Mollicutes	1	8	Mycoplasmataceae (f)	1	8
TM7	1	2	TM7-3	1	2	CW040 (o)	1	2
Total	130	4601		130	4601		130	4601
*Number of OTUs and #sequences (seqs) found in each bacterial phylum, class and the lowest taxonomic rank. Values result from the pooling of the replicate samples from the category with the size-normalized data set. O = order, f = family and g = genus.

## Sheet: TableS5b
Table S5b. Taxonomic classification and absolute abundance of bacterial OTUs found exclusively in the low violacein dose category.
Phylum	OTUs*	Seqs#	Class	OTUs*	Seqs#	Lowest taxonomic rank	OTUs*	Seqs#
Actinobacteria	7	19	Actinobacteria	2	3	Corynebacterium (g)	1	1
						Prauseria (g)	1	2
			Coriobacteriia	5	16	Coriobacteriaceae (f)	4	13
						Adlercreutzia (g)	1	3
Bacteroidetes	31	465	Bacteroidia	31	465	Bacteroidales (o)	1	2
						S24-7 (f)	30	463
Cyanobacteria	1	2	4C0d-2	1	2	YS2 (o)	1	2
Firmicutes	175	684	Bacilli	117	418	Bacilli (c)	1	2
						Bacillus (g)	1	2
						Lactobacillus (g)	69	275
						Lactobacillus reuteri	8	20
						Lactobacillus ruminis	1	1
						Lactococcus garvieae	2	5
						Streptococcus (g)	35	113
			Clostridia	55	259	Clostridiales (o)	28	168
						Clostridiaceae (f)	14	47
						Clostridium (g)	4	18
						SMB53 (g)	1	2
						Lachnospiraceae (f)	1	2
						Dorea (g)	1	2
						Peptostreptococcaceae (f)	2	9
						Ruminococcaceae (f)	1	2
						Oscillospira (g)	1	2
						Ruminococcus (g)	1	2
						Veillonellaceae (f)	1	5
			Erysipelotrichi	3	7	Allobaculum (g)	3	7
Fusobacteia	1	2	Fusobacteriia	1	2	Leptotrichia (g)	1	2
Proteobacteria	8	39	Alphaproteobaceria	4	25	RF32 (o)	1	2
						Rickettsiales (o)	3	23
			Betaproteobacteria	2	11	Sutterella (g)	2	2
						Neisseriaceae (f)	1	9
			Gammaproteobacteria	2	3	Enterobacteriaceae (f)	1	2
						Aggregatibacter pneumotropica	1	1
Tenericutes	2	2	Mollicutes	2	2	Mycoplasma (g)	1	1
						RF39 (o)	1	1
TM7	7	79	TM7-3	7	79	F16	7	79
Total	232	1292		232	1292		233	1292
*Number of OTUs and #sequences (seqs) found in each bacterial phylum, class and the lowest taxonomic rank. Values result from the pooling of the replicate samples from the category with the size-normalized data set. O = order, f = family and g = genus.

## Sheet: TableS5c
Table S5c. Taxonomic classification and absolute abundance of bacterial OTUs found exclusively in the high violacein dose category.
Phylum	OTUs*	Seqs#	Class	OTUs*	Seqs#	Lowest taxonomic rank	OTUs*	Seqs#
Actinobacteria	14	53	Actinobacteria	6	13	Actinomyces (g)	1	2
						Corynebacterium (g)	4	10
						Rothia dentocariosa	1	1
			Coriobacteriia	8	40	Coriobacteriaceae (f)	1	1
						Adlercreutzia (g)	6	37
						Collinsella (g)	1	2
Cyanobacteria	1	2	4C0d-2	1	2	YS2 (o)	1	2
Firmicutes	139	457	unclassified	1	6	unclassified	1	6
			Bacilli	117	380	Staphylococcus sciuri	1	3
						Gemella (g)	1	1
						Aerococcus (g)	1	4
						Facklamia (g)	1	2
						Lactobacillus (g)	83	282
						Lactobacillus reuteri	9	26
						Streptococcus (g)	2	2
						Turicibacter (g)	19	60
			Clostridia	19	63	Clostridiales (o)	7	24
						Clostridiaceae (f)	6	11
						Pseudoramibacter/Eubacterium (g)	1	16
						Lachnospiraceae (f)	3	6
						Peptostreptococcaceae (f)	1	4
						Ruminococcus (g)	1	2
			Erysipelotrichi	2	8	Allobaculum (g)	2	8
Proteobacteria	5	20	Alphaproteobaceria	1	6	Paracoccus (g)	1	6
			Epsilonproteobacteria	2	2	Campylobacter (g)	1	1
						Flexispira (g)	1	1
			Gammaproteobacteria	2	12	Psychrobacter sanguinis	1	11
						Pseudoalteromonas (g)	1	1
TM7	2	2	TM7-3	2	2	F16 (f)	2	2
Total	161	534		161	534		161	534
*Number of OTUs and #sequences (seqs) found in each bacterial phylum, class and the lowest taxonomic rank. Values result from the pooling of the replicate samples from the category with the size-normalized data set. O = order, f = family and g = genus.

## Sheet: TableS5d
Table S5d. Taxonomic classification and absolute abundance of bacterial OTUs found in all three cateogries (bacterial core).
Phylum	OTUs*	Seqs#	Class	OTUs*	Seqs#	Lowest taxonomic rank	OTUs*	Seqs#
Actinobacteria	7	1155	Actinobacteria	6	1104	Actinomyces (g)	1	95
						Corynebacterium (g)	2	21
						Corynebacterium stationis	1	635
						Rothia dentocariosa	1	306
						Propionibacterium acnes	1	47
			Coriobacteriia	1	51	Coriobacteriaceae (f)	1	51
Firmicutes	29	44113	Bacilli	18	34891	Jeotgalicoccus (g)	1	122
						Staphylococcus sciuri	1	198
						Facklamia (g)	2	36
						Lactobacillus (g)	5	23810
						Lactobacillus reuteri	1	2767
						Streptococcus (g)	7	5652
						Turicibacter (g)	1	2306
			Clostridia	11	9222	Clostridiales (o)	1	4
						Clostridiaceae (f)	6	9125
						SMB53 (g)	1	4
						Peptostreptococcaceae (f)	2	11
						Veillonella dispar	1	78
Proteobacteria	4	243	Alphaproteobaceria	2	156	Rickettsiales (o)	2	156
			Gammaproteobacteria	2	87	Enterobacteriaceae (f)	1	70
						Pseudomonas (g)	1	17
Tenericutes	1	13	Mollicutes	1	13	Mycoplasma (g)	1	13
Total	41	45524		41	45524		41	45524
*Number of OTUs and #sequences (seqs) found in each bacterial phylum, class and the lowest taxonomic rank. Values result from the pooling of the replicate samples each the category with the size-normalized data set. O = order, f = family and g = genus.

## Sheet: TableS5e
Table S5e. Taxonomic classification and absolute abundance of bacterial OTUs shared between low and high violacein dose categories.
Phylum	OTUs*	Seqs#	Class	OTUs*	Seqs#	Lowest taxonomic rank	OTUs*	Seqs#
Actinobacteria	12	245	Actinobacteria	3	34	Actinomyces (g)	1	29
						Corynebacterium (g)	1	2
						Bifidobacterium (g)	1	3
			Coriobacteriia	9	211	Coriobacteriaceae (f)	5	92
						Adlercreutzia (g)	4	119
Firmicutes	186	1912	Bacilli	173	1678	Staphylococcus sciuri	1	7
						Gemella (g)	1	87
						Lactobacillus (g)	141	1224
						Lactobacillus reuteri	16	101
						Streptococcus (g)	10	207
						Streptococcus minor	1	14
						Turicibacter (g)	3	38
			Clostridia	12	231	Clostridiales (o)	4	36
						Clostridiaceae (f)	3	176
						SMB53 (g)	1	2
						Ruminococcus gnavus	1	2
						Peptostreptococcaceae (f)	1	8
						Ruminococcaceae (f)	2	7
			Erysipelotrichi	1	3	Allobaculum (g)	1	3
Proteobacteria	1	102	Deltaproteobaceria	1	102	Desulfovibrio (g)	1	102
TM7	3	63	TM7-3	3	63	F16 (f)	3	63
Total	202	2322		202	2322		202	2322
*Number of OTUs and #sequences (seqs) found in each bacterial phylum, class and the lowest taxonomic rank. Values result from the pooling of the replicate samples from the category with the size-normalized data set. O = order, f = family and g = genus.
