# Supplementary material for: Impact of violacein from Chromobacterium violaceum on the mammalian gut microbiome
Source: PLoS One. 2018 Sep 13;13(9):e0203748. doi: 10.1371/journal.pone.0203748 (PMC6136722; doi:10.1371/journal.pone.0203748)
Supplement: S6 Table — Taxonomic classification and absolute abundance of the 144 bacterial OTUs detected exclusively in the categories (a) control, (b) low violacein dose, (c) high violacein dose, or shared (d) among all categories (the bacterial core) and (e) between low and high violacein doses for size-normalized data set. (XLSX) [file pone.0203748.s009.xlsx]

## Sheet: TableS6a
Table S6a. Taxonomic classification and absolute abundance of bacterial OTUs found exclusively in the control category.
Phylum	OTUs*	Seqs#	Class	OTUs*	Seqs#	Lowest taxonomic rank	OTUs*	Seqs#
Actinobacteria	1	28	Actinobacteria	1	28	Corynebacterium (g)	1	28
Firmicutes	5	258	Bacilli	3	109	Staphylococcus (g)	1	37
						Aerococcaceae (f)	1	14
						Lactobacillus (g)	1	58
			Erysipelotrichi	2	149	Erysipelotrichaceae (f)	2	149
Proteobacteria	11	3997	Alphaproteobaceria	1	323	Rickettsiales (o)	1	323
			Betaproteobacteria	1	34	Kingella (g)	1	34
			Epsilonproteobacteria	3	2160	Campylobacter (g)	1	53
						Helicobacter (g)	2	2107
			Gammaproteobacteria	6	1480	Aggregatibacter pneumotropica	6	1480
TM7	1	19	TM7-3	1	19	CW040 (o)	1	19
Total	18	4302		18	4302		18	4302
*Number of OTUs and #sequences (seqs) found in each bacterial phylum, class and the lowest taxonomic rank. Values result from the pooling of the replicate samples from the category with the size-normalized data set considering only OTUs ≥ 10 sequences. O = order, f = family and g = genus.

## Sheet: TableS6b
Table S6b. Taxonomic classification and absolute abundance of bacterial OTUs found exclusively in the low violacein dose category.
Phylum	OTUs*	Seqs#	Class	OTUs*	Seqs#	Lowest taxonomic rank	OTUs*	Seqs#
Bacteroidetes	7	390	Bacteroidia	7	390	S24-7 (f)	7	390
Firmicutes	13	276	Bacilli	9	155	Lactobacillus (g)	7	120
						Streptococcus (g)	2	35
			Clostridia	4	121	Clostridiales (o)	3	108
						Clostridiaceae (f)	1	13
Proteobacteria	1	21	Alphaproteobacteria	1	21	Rickettsiales (o)	1	21
TM7	1	65	TM7-3	1	65	F16 (f)	1	65
Total	22	752		22	752		22	752
*Number of OTUs and #sequences (seqs) found in each bacterial phylum, class and the lowest taxonomic rank. Values result from the pooling of the replicate samples from the category with the size-normalized data set considering only OTUs ≥ 10 sequences. O = order, f = family and g = genus.

## Sheet: TableS6c
Table S6c. Taxonomic classification and absolute abundance of bacterial OTUs found exclusively in the high violacein dose category.
Phylum	OTUs*	Seqs#	Class	OTUs*	Seqs#	Lowest taxonomic rank	OTUs*	Seqs#
Actinobacteria	1	22	Coriobacteriia	1	22	Adlercreutzia (g)	1	22
Firmicutes	5	133	Bacilli	3	104	Lactobacillus (g)	3	104
			Clostridia	2	29	Clostridiales (o)	1	13
						Pseudoramibacter/Eubacterium (g)	1	16
Proteobacteria	1	11	Alphaproteobacteria	1	11	Psychrobacter sanguinis	1	11
Total	7	166		7	166		7	166
*Number of OTUs and #sequences (seqs) found in each bacterial phylum, class and the lowest taxonomic rank. Values result from the pooling of the replicate samples from the category with the size-normalized data set considering only OTUs ≥ 10 sequences. O = order, f = family and g = genus.

## Sheet: TableS6d
Table S6d. Taxonomic classification and absolute abundance of bacterial OTUs found in all three cateogries (bacterial core).
Phylum	OTUs*	Seqs#	Class	OTUs*	Seqs#	Lowest taxonomic rank	OTUs*	Seqs#
Actinobacteria	6	1147	Actinobacteria	5	1096	Actinomyces (g)	1	95
						Corynebacterium (g)	1	13
						Corynebacterium stationis	1	635
						Rothia dentocariosa	1	306
						Propionibacterium acnes	1	47
			Coriobacteriia	1	51	Coriobacteriaceae (f)	1	51
Firmicutes	22	44080	Bacilli	16	34869	Jeotgalicoccus (g)	1	122
						Staphylococcus sciuri	1	198
						Facklamia (g)	2	36
						Lactobacillus (g)	4	23806
						Lactobacillus reuteri	1	2767
						Streptococcus (g)	6	5634
						Turicibacter (g)	1	2306
			Clostridia	6	9211	Clostridiaceae (f)	3	9107
						Peptostreptococcaceae (f)	2	26
						Veillonella dispar	1	78
Proteobacteria	4	243	Alphaproteobacteria	2	156	Rickettsiales (o)	2	156
			Gammaproteobacteria	2	87	Enterobacteriaceae (f)	1	70
						Pseudomonas (g)	1	17
Tenericutes	1	13	Mollicutes	1	13	Mycoplasma (g)	1	13
Total	33	45483		33	45483		33	45483
*Number of OTUs and #sequences (seqs) found in each bacterial phylum, class and the lowest taxonomic rank. Values result from the pooling of the replicate samples from each category with the size-normalized data set considering only OTUs ≥ 10 sequences. O = order, f = family and g = genus.

## Sheet: TableS6e
Table S6e. Taxonomic classification and absolute abundance of bacterial OTUs shared between low and high violacein dose categories.
Phylum	OTUs*	Seqs#	Class	OTUs*	Seqs#	Lowest taxonomic rank	OTUs*	Seqs#
Actinobacteria	6	218	Actinobacteria	1	29	Actinomyces (g)	1	29
			Coriobacteriia	5	189	Coriobacteriaceae (f)	3	83
						Adlercreutzia (g)	2	106
Firmicutes	46	1321	Bacilli	43	1122	Gemella (g)	1	87
						Lactobacillus (g)	35	769
						Lactobacillus reuteri	3	44
						Streptococcus (g)	2	177
						Streptococcus minor	1	14
						Turicibacter (g)	1	31
			Clostridia	3	199	Clostridiales (o)	1	25
						Clostridiaceae (f)	2	174
Proteobacteria	1	102	Deltaproteobacteria	1	102	Desulfovibrio (g)	1	102
TM7	1	53	TM7-3	1	53	CW040	1	53
Total	54	1694	0	54	1694		54	1694
*Number of OTUs and #sequences (seqs) found in each bacterial phylum, class and the lowest taxonomic rank. Values result from the pooling of the replicate samples from each category with the size-normalized data set considering only OTUs ≥ 10 sequences. O = order, f = family and g = genus.
