# Supplementary material for: Impact of violacein from Chromobacterium violaceum on the mammalian gut microbiome
Source: PLoS One. 2018 Sep 13;13(9):e0203748. doi: 10.1371/journal.pone.0203748 (PMC6136722; doi:10.1371/journal.pone.0203748)
Supplement: S7 Table — Taxonomic classification and absolute abundance of the 853 bacterial OTUs found exclusively in the categories (a) control, (b) low violacein dose, (c) high violacein dose, or shared (d) among all categories (the bacterial core) and (e) between low and high violacein doses for full-size data set. (XLSX) [file pone.0203748.s010.xlsx]

## Sheet: TableS7a
Table S7a. Taxonomic classification and absolute abundance of bacterial OTUs found exclusively in the control category.
Phylum	OTUs*	Seqs#	Class	OTUs*	Seqs#	Lowest taxonomic rank	OTUs*	Seqs#
Actinobacteria	11	92	Actinobacteria	11	92	Actinomyces (g)	3	14
						Corynebacterium (g)	4	51
						Microbispora (g)	1	3
						Propionibacteriaceae (g)	1	14
						Ruaniaceae (f)	1	8
						Yaniella (g)	1	2
Bacteroidetes	2	7	Bacteroidia	2	7	Chitinophagaceae (f)	1	3
						Prevotella stercorea	1	4
Firmicutes	41	427	Bacilli	18	145	Bacillus (g)	1	2
						Bacillus flexus	1	2
						Planococcaceae (f)	1	3
						Sporosarcina (g)	1	10
						Jeotgalicoccus (g)	1	9
						Staphylococcus (g)	1	53
						Gemellaceae (f)	1	8
						Lactobacillales (o)	1	6
						Aerococcaceae (f)	3	31
						Streptococcus (g)	5	17
						Turicibacter (g)	2	4
			Clostridia	20	63	Clostridiales (o)	2	7
						Mogibacterium (g)	1	2
						Parvimonas (g)	1	10
						Clostridiaceae (f)	5	11
						Candidatus Arthromitus (g)	6	14
						SMB53 (g)	1	2
						Lachnospiraceae (f)	2	5
						Peptostreptococcaceae (f)	1	9
						Peptostreptococcus anaerobius	1	3
			Erysipelotrichi	3	219	Erysipelotrichaceae (f)	2	217
						Allobaculum (g)	1	2
Proteobacteria	74	7337	Alphaproteobaceria	7	607	Brucellaceae (f)	1	5
						Agrobacterium (g)	1	5
						Rhodobacteraceae (f)	1	2
						Rickettsiales (o)	4	595
			Betaproteobacteria	6	151	Alcaligenaceae (f)	1	81
						Comamonadaceae (f)	1	11
						Methylophilaceae (f)	1	2
						Neisseriaceae (f)	1	4
						Kingella (g)	1	50
						Neisseria subflava	1	3
			Epsilonproteobacteria	23	3895	Campylobacter (g)	2	78
						Helicobacteraceae (f)	9	55
						Helicobacter (g)	12	3762
			Gammaproteobacteria	38	2684	Cardiobacteriaceae (f)	1	3
						Pasteurellaceae (f)	2	12
						Aggregatibacter (g)	5	29
						Aggregatibacter pneumotropica	28	2632
						Bibersteinia trehalosi	1	6
						Acinetobacter (g)	1	2
TM7	1	30	TM7-3	1	30	CW040	1	30
Tenericutes	1	13	Mollicutes	1	13	Mycoplasmataceae (f)	1	13
Total	130	7906		130	7906		130	7906
*Number of OTUs and #sequences (seqs) found in each bacterial phylum, class and the lowest taxonomic rank. Values result from the pooling of the replicate samples from the category with the full-size data set. O = order, f = family and g = genus.

## Sheet: TableS7b
Table S7b. Taxonomic classification and absolute abundance of bacterial OTUs found exclusively in the low violacein dose category.
Phylum	OTUs*	Seqs#	Class	OTUs*	Seqs#	Lowest taxonomic rank	OTUs*	Seqs#
Actinobacteria	6	21	Actinobacteria	2	4	Corynebacterium (g)	1	2
						Prauseria (g)	1	2
			Coriobacteriia	4	17	Coriobacteriaceae (f)	3	14
						Adlercreutzia (g)	1	3
Bacteroidetes	31	502	Bacteroidia	31	502	Bacteroidales (o)	1	2
						S24-7 (f)	30	500
Cyanobacteria	1	2	4C0d-2	1	2	YS2	1	2
Firmicutes	151	745	Bacilli	101	452	n.a.	1	2
						Bacillus (g)	1	2
						Lactobacillus (g)	58	288
						Lactobacillus reuteri	8	25
						Lactococcus garvieae	2	8
						Streptococcus (g)	31	127
			Clostridia	47	285	Clostridiales (o)	25	193
						Clostridiaceae (f)	9	44
						Clostridium (g)	3	19
						SMB53 (g)	1	2
						Lachnospiraceae (f)	1	2
						Dorea (g)	1	2
						Peptostreptococcaceae (f)	2	9
						Ruminococcaceae (f)	1	2
						Oscillospira (g)	2	4
						Ruminococcus (g)	1	2
						Veillonellaceae (f)	1	6
			Erysipelotrichi	3	8	Allobaculum (g)	3	8
Fusobacteia	1	2	Fusobacteriia	1	2	Leptotrichia (g)	1	2
Proteobacteria	8	36	Alphaproteobaceria	5	30	RF32 (o)	1	2
						Rickettsiales (o)	4	28
			Betaproteobacteria	1	2	Sutterella (g)	1	2
			Gammaproteobacteria	2	4	Enterobacteriaceae (f)	1	2
						Aggregatibacter pneumotropica	1	2
Tenericutes	2	5	Mollicutes	2	5	Mycoplasma (g)	1	2
						RF39 (o)	1	3
TM7	6	14	TM7-3	6	14	F16 (f)	6	14
Total	206	1327	0	206	1327	0	206	1327
*Number of OTUs and #sequences (seqs) found in each bacterial phylum, class and the lowest taxonomic rank. Values result from the pooling of the replicate samples from the category with the full-size data set. O = order, f = family and g = genus.

## Sheet: TableS7c
Table S7c. Taxonomic classification and absolute abundance of bacterial OTUs found exclusively in the high violacein dose category.
Phylum	OTUs*	Seqs#	Class	OTUs*	Seqs#	Lowest taxonomic rank	OTUs*	Seqs#
Actinobacteria	13	62	Actinobacteria	5	17	Actinomyces (g)	1	2
						Corynebacterium (g)	3	12
						Rothia dentocariosa	1	3
			Coriobacteriia	8	45	Coriobacteriaceae (f)	1	2
						Adlercreutzia (g)	6	38
						Collinsella (g)	1	5
Cyanobacteria	1	2	4C0d-2	1	2	YS2	1	2
Firmicutes	128	441	unclassified	1	6	unclassified	1	6
			Bacilli	107	349	Staphylococcus sciuri	1	3
						Gemella (g)	1	2
						Aerococcus (g)	1	8
						Facklamia (g)	1	2
						Lactobacillus (g)	74	242
						Lactobacillus reuteri	8	28
						Streptococcus (g)	2	4
						Turicibacter (g)	19	60
			Clostridia	19	84	Clostridiales (o)	8	36
						Clostridiaceae (f)	5	11
						Pseudoramibacter/Eubacterium (g)	1	24
						Lachnospiraceae (f)	3	7
						Peptostreptococcaceae (f)	1	4
						Ruminococcus (g)	1	2
			Erysipelotrichi	1	2	Erysipelotrichaceae (f)	1	2
Proteobacteria	6	34	Alphaproteobaceria	1	7	Paracoccus (g)	1	7
			Epsilonproteobacteria	2	4	Campylobacter (g)	1	2
						Flexispira (g)	1	2
			Gammaproteobacteria	3	23	Psychrobacter sanguinis	1	18
						Pseudomonas (g)	1	2
						Pseudoalteromonas (g)	1	3
TM7	1	2	TM7-3	1	2	CW040	1	2
Total	149	541		149	541		149	541
*Number of OTUs and #sequences (seqs) found in each bacterial phylum, class and the lowest taxonomic rank. Values result from the pooling of the replicate samples from the category with the full-size data set. O = order, f = family and g = genus.

## Sheet: TableS7d
Table S7d. Taxonomic classification and absolute abundance of bacterial OTUs found in all three cateogries (bacterial core).
Phylum	OTUs*	Seqs#	Class	OTUs*	Seqs#	Lowest taxonomic rank	OTUs*	Seqs#
Actinobacteria	8	1686	Actinobacteria	6	1627	Actinomyces (g)	2	200
						Corynebacterium (g)	2	26
						Corynebacterium stationis	1	889
						Rothia dentocariosa	1	442
						Propionibacterium acnes	1	70
			Coriobacteriia	1	59	Coriobacteriaceae (f)	1	59
Firmicutes	32	55738	Bacilli	19	44262	Jeotgalicoccus (g)	1	191
						Staphylococcus (g)	1	9
						Staphylococcus sciuri	1	274
						Facklamia (g)	2	58
						Lactobacillus (g)	5	29493
						Lactobacillus reuteri	1	3748
						Streptococcus (g)	7	7780
						Turicibacter (g)	1	2709
			Clostridia	13	11476	Clostridiales (o)	1	4
						Clostridiaceae (f)	7	11315
						SMB53 (g)	2	8
						Peptostreptococcaceae (f)	2	35
						Veillonella dispar	1	114
Proteobacteria	4	344	Alphaproteobaceria	2	198	Rickettsiales (g)	1	198
			Gammaproteobacteria	2	146	Enterobacteriaceae (f)	1	122
						Pseudomonas (g)	1	24
Tenericutes	1	19	Mollicutes	1	19	Mycoplasma (g)	1	19
Total	45	57787		44	57787		44	57787
*Number of OTUs and #sequences (seqs) found in each bacterial phylum, class and the lowest taxonomic rank. Values result from the pooling of the replicate samples each the category with the full-size data set. O = order, f = family and g = genus.

## Sheet: TableS7e
Table S7e. Taxonomic classification and absolute abundance of bacterial OTUs shared between low and high violacein dose categories
Phylum	OTUs*	Seqs#	Class	OTUs*	Seqs#	Lowest taxonomic rank	OTUs*	Seqs#
Actinobacteria	20	276	Actinobacteria	7	60	Corynebacterium (g)	4	45
						Corynebacterium stationis	1	7
						Microbacterium (g)	1	5
						Kocuria palustris	1	3
			Coriobacteriia	13	216	Coriobacteriaceae (f)	3	33
						Adlercreutzia (g)	9	178
						Collinsella (g)	1	5
Bacteroidetes	3	13	Bacteroidia	3	13	Prevotella (g)	1	2
						S24-7 (f)	2	11
Firmicutes	184	2264	Bacilli	140	1781	Staphylococcus (g)	1	2
						Staphylococcus sciuri	1	3
						Facklamia (g)	1	54
						Lactobacillus (g)	105	1189
						Lactobacillus reuteri	15	254
						Streptococcus (g)	10	205
						Streptococcus minor	1	24
						Turicibacter (g)	6	50
			Clostridia	41	439	Clostridiales (o)	16	109
						Clostridiaceae (f)	9	67
						Candidatus Arthromitus (g)	2	16
						Clostridium (g)	2	12
						SMB53 (g)	2	31
						Dorea (g)	1	94
						Peptostreptococcaceae (f)	3	16
						Ruminococcaceae (f)	4	60
						Ruminococcus (g)	2	34
			Erysipelotrichi	3	44	Erysipelotrichaceae (f)	1	3
						Allobaculum (g)	2	41
Fusobacteria	1	3	Fusobacteriia	1	3	Leptotrichia (g)	1	3
Proteobacteria	26	322	Alphaproteobaceria	5	44	Rhodobacteraceae (f)	1	3
						Rickettsiales (o)	4	41
			Betaproteobacteria	1	2	Neisseriaceae (f)	1	2
			Deltaproteobacteria	1	4	Desulfovibrio (g)	1	4
			Epsilonproteobacteria	9	181	Campylobacter (g)	1	6
						Helicobacteraceae (f)	2	7
						Helicobacter (g)	6	168
			Gammaproteobacteria	10	3777	Enterobacteriaceae (f)	2	5
						Aggregatibacter (g)	1	4
						Aggregatibacter pneumotropica	4	3751
						Bibersteinia trehalosi	1	8
						Psychrobacter sanguinis	1	3
						Pseudoalteromonas	1	6
TM7	2	97	TM7-3	2	97	F16 (f)	2	97
Total	236	2975	0	236	6661	0	236	6661
*Number of OTUs and #sequences (seqs) found in each bacterial phylum, class and the lowest taxonomic rank. Values result from the pooling of the replicate samples from the category with the full-size data set. O = order, f = family and g = genus.
