# Supplementary material for: Impact of violacein from Chromobacterium violaceum on the mammalian gut microbiome
Source: PLoS One. 2018 Sep 13;13(9):e0203748. doi: 10.1371/journal.pone.0203748 (PMC6136722; doi:10.1371/journal.pone.0203748)
Supplement: S8 Table — Taxonomic classification and absolute abundance of the 172 bacterial OTUs detected exclusively in the categories (a) control, (b) low violacein dose, (c) high violacein dose, or shared (d) among all categories (the bacterial core) and (e) between low and high violacein doses for full-size data set. (XLSX) [file pone.0203748.s011.xlsx]

## Sheet: TableS8a
Table S8a. Taxonomic classification and absolute abundance of bacterial OTUs found exclusively in the control category.
Phylum	OTUs*	Seqs#	Class	OTUs*	Seqs#	Lowest taxonomic rank	OTUs*	Seqs#
Actinobacteria	2	52	Actinobacteria	2	52	Corynebacterium (g)	1	38
						Propionibacteriaceae (f)	1	14
Firmicutes	6	309	Bacilli	3	82	Sporosarcina (g)	1	10
						Staphylococcus (g)	1	53
						Aerococcaceae (f)	1	19
			Clostridia	1	10	Parvimonas (g)	1	10
			Erysipelotrichi	2	217	Erysipelotrichaceae (f)	2	217
Proteobacteria	18	6446	Alphaproteobaceria	1	584	Rickettsiales (o)	1	584
			Betaproteobacteria	3	142	Alcaligenaceae (f)	1	81
						Comamonadaceae (f)	1	11
						Kingella (g)	1	50
			Epsilonproteobacteria	6	3150	Campylobacter (g)	1	71
						Helicobacteraceae (f)	3	37
						Helicobacter (g)	2	3042
			Gammaproteobacteria	8	2570	Aggregatibacter (g)	1	15
						Aggregatibacter pneumotropica	7	2555
Tenericutes	1	13	Mollicutes	1	13	Mycoplasmataceae (f)	1	13
TM7	1	30	TM7-3	1	30	CW040	1	30
Total	28	6850		28	6850		28	6850
*Number of OTUs and #sequences (seqs) found in each bacterial phylum, class and the lowest taxonomic rank. Values result from the pooling of the replicate samples from the category with the full-size data set considering only OTUs ≥ 10 sequences. O = order, f = family and g = genus.

## Sheet: TableS8b
Table S8b. Taxonomic classification and absolute abundance of bacterial OTUs found exclusively in the low violacein dose category.
Phylum	OTUs*	Seqs#	Class	OTUs*	Seqs#	Lowest taxonomic rank	OTUs*	Seqs#
Bacteroidetes	7	423	Bacteroidia	7	423	S24-7 (f)	7	423
Firmicutes	13	317	Bacilli	9	180	Lactobacillus (g)	7	141
						Streptococcus (g)	2	39
			Clostridia	4	137	Clostridiales (o)	3	124
						Clostridiaceae (f)	1	13
Proteobacteria	1	22	Alphaproteobacteria	1	22	Rickettsiales (o)	1	22
Total	21	762		21	762		21	762
*Number of OTUs and #sequences (seqs) found in each bacterial phylum, class and the lowest taxonomic rank. Values result from the pooling of the replicate samples from the category with the full-size data set considering only OTUs ≥ 10 sequences. O = order, f = family and g = genus.

## Sheet: TableS8c
Table S8c. Taxonomic classification and absolute abundance of bacterial OTUs found exclusively in the high violacein dose category.
Phylum	OTUs*	Seqs#	Class	OTUs*	Seqs#	Lowest taxonomic rank	OTUs*	Seqs#
Actinobacteria	1	23	Coriobacteriia	1	23	Adlercreutzia (g)	1	23
Firmicutes	6	96	Bacilli	4	53	Lactobacillus (g)	4	53
			Clostridia	2	43	Clostridiales (o)	1	19
						Pseudoramibacter/Eubacterium (g)	1	24
Proteobacteria	1	18	Gammaproteobacteria	1	18	Psychrobacter sanguinis	1	18
Total	8	137		8	137		8	137
*Number of OTUs and #sequences (seqs) found in each bacterial phylum, class and the lowest taxonomic rank. Values result from the pooling of the replicate samples from the category with the full-size data set considering only OTUs ≥ 10 sequences. O = order, f = family and g = genus.

## Sheet: TableS8d
Table S8d. Taxonomic classification and absolute abundance of bacterial OTUs found in all three cateogries (bacterial core).
Phylum	OTUs*	Seqs#	Class	OTUs*	Seqs#	Lowest taxonomic rank	OTUs*	Seqs#
Actinobacteria	7	1677	Actinobacteria	6	1618	Actinomyces (g)	2	200
						Corynebacterium (g)	2	906
						Rothia dentocariosa	1	442
						Propionibacterium acnes	1	70
			Coriobacteriia	1	59	Coriobacteriaceae (f)	1	59
Firmicutes	23	55688	Bacilli	17	44249	Jeotgalicoccus (g)	1	191
						Staphylococcus sciuri	1	274
						Facklamia (g)	2	58
						Lactobacillus (g)	4	29489
						Lactobacillus reuteri	1	3748
						Streptococcus (g)	7	7780
						Turicibacter (g)	1	2709
			Clostridia	5	11439	Clostridiaceae (f)	3	11290
						Peptostreptococcaceae (f)	2	35
						Veillonella dispar	1	114
Proteobacteria	4	344	Alphaproteobacteria	2	198	Rickettsiales (o)	2	198
			Gammaproteovacteria	2	146	Enterobacteriaceae (f)	1	122
						Pseudomonas (g)	1	24
Tenericutes	1	19	Mollicutes	1	19	Mycoplasma (g)	1	19
Total	35	57728		34	57728		35	57728
*Number of OTUs and #sequences (seqs) found in each bacterial phylum, class and the lowest taxonomic rank. Values result from the pooling of the replicate samples from each category with the full-size data set considering only OTUs ≥ 10 sequences. O = order, f = family and g = genus.

## Sheet: TableS8e
Table S8e. Taxonomic classification and absolute abundance of bacterial OTUs shared between low and high violacein dose categories.
Phylum	OTUs*	Seqs#	Class	OTUs*	Seqs#	Lowest taxonomic rank	OTUs*	Seqs#
Actinobacteria	7	224	Coriobacteriia	7	224	Coriobacteriaceae (f)	4	100
						Adlercreutzia (g)	3	124
Firmicutes	56	1797	Bacilli	52	1572	Gemella (g)	1	135
						Lactobacillus (g)	42	1089
						Lactobacillus reuteri	5	71
						Streptococcus (g)	2	222
						Streptococcus minor	1	24
						Turicibacter (g)	1	31
			Clostridia	3	213	Clostridiales (o)	1	25
						Clostridiaceae (f)	2	188
			Erysipelotrichi	1	12	Allobaculum (g)	1	12
Proteobacteria	2	120	Betaproteobacteria	1	11	Neisseriaceae (f)	1	11
			Deltaproteobacteria	1	109	Desulfovibrio (g)	1	109
TM7	2	132	TM7-3	2	132	F16	2	132
Total	67	2273		67	2273		67	2273
*Number of OTUs and #sequences (seqs) found in each bacterial phylum, class and the lowest taxonomic rank. Values result from the pooling of the replicate samples from each category with the full-size data set considering only OTUs ≥ 10 sequences. O = order, f = family and g = genus.
