# Supplementary material for: Impact of violacein from Chromobacterium violaceum on the mammalian gut microbiome
Source: PLoS One. 2018 Sep 13;13(9):e0203748. doi: 10.1371/journal.pone.0203748 (PMC6136722; doi:10.1371/journal.pone.0203748)
Supplement: S9 Table — (XLSX) [file pone.0203748.s012.xlsx]

## Sheet: Table S9
Table S9. Number of sequences in each KEGG ortholog entry per sample.
#OTU ID	C3	C5	A4	A6	A9	B1	B4	B6
K00001	2071	636	376	151	1184	364	1092	83
K00003	3092	2088	1316	1678	1864	1369	1816	981
K00005	581	1663	304	1097	1141	261	850	245
K00008	360	1667	143	1186	280	23	440	215
K00009	417	194	46	413	36	472	734	500
K00010	581	42	25	4	3	9	26	1
K00012	2826	624	128	269	283	49	533	497
K00013	3600	1837	122	1254	160	77	338	692
K00014	3520	2271	197	1300	1140	164	682	728
K00015	552	28	1	36	1	0	6	4
K00016	1023	2115	2996	2617	2106	4487	6048	2591
K00018	685	1442	41	1039	0	39	48	653
K00019	568	86	3	88	1	0	11	6
K00020	1307	318	79	66	145	49	282	462
K00024	2733	298	15	89	54	10	68	452
K00027	2491	3054	834	2194	852	357	959	1207
K00029	779	96	9	3	49	0	22	3
K00030	44	154	49	106	140	2	202	12
K00031	3006	1882	153	1045	1160	76	464	224
K00033	859	663	1505	559	1908	1672	2318	1256
K00034	46	138	50	10	140	15	221	24
K00036	863	666	1504	559	1908	1670	2320	1256
K00042	34	64	16	59	1	7	10	10
K00043	10	45	0	54	0	0	0	4
K00045	50	91	0	0	1	9	47	0
K00046	1317	1592	68	1025	952	37	149	209
K00052	3216	1972	148	1191	1111	68	455	224
K00053	3273	2023	133	1186	1126	42	592	215
K00054	375	331	1454	508	1773	1646	2044	802
K00055	1	3	202	51	49	252	519	42
K00057	3617	2265	1546	1753	1969	1698	2389	1934
K00058	3790	4692	794	3226	1790	242	816	950
K00059	7567	5471	2772	4207	4403	2199	3882	2502
K00060	153	101	2	15	2	4	20	448
K00065	251	1303	43	948	4	44	29	186
K00067	1151	2067	1021	1691	1402	1586	2339	1581
K00068	36	78	13	54	11	1	29	5
K00073	32	31	29	6	4	33	14	10
K00074	713	2937	281	2110	67	388	675	898
K00075	3479	2174	1545	1734	1969	1694	2378	1487
K00076	1811	75	2	2	0	0	8	4
K00077	1233	1892	472	1205	1069	531	1300	286
K00079	27	90	46	0	138	1	195	2
K00082	72	174	46	1	140	10	237	2
K00086	13	46	208	96	49	246	509	44
K00087	18	45	8	54	0	0	2	8
K00088	3539	2259	1552	1736	1927	1709	2434	1485
K00091	112	229	116	3	296	14	535	4
K00096	133	97	9	15	1	11	21	449
K00097	2840	1516	54	987	140	13	225	181
K00098	195	23	0	0	0	0	4	0
K00099	3096	1822	86	1227	146	47	321	682
K00100	1939	3204	3107	2356	2744	1360	2136	3364
K00101	612	125	4	0	3	9	59	1
K00102	1620	47	1	0	0	1	8	0
K00103	48	89	0	0	2	9	46	0
K00104	4396	610	139	562	176	574	1004	551
K00105	281	218	31	0	951	1	118	3
K00108	1186	176	2	0	5	13	83	1
K00111	1262	1698	590	1238	787	32	420	950
K00112	222	22	2	34	1	0	8	1
K00113	222	22	2	34	1	0	8	1
K00116	1939	352	49	1	145	19	302	2
K00121	1074	341	49	29	143	13	259	897
K00123	1568	489	52	189	146	33	330	36
K00124	2066	186	3	91	2	18	51	26
K00127	1826	81	2	11	1	9	8	22
K00128	1532	708	69	142	154	62	468	492
K00130	664	243	53	2	145	22	284	3
K00131	13	48	9	54	11	1	17	5
K00133	3694	2189	1492	1715	1960	1594	2354	1454
K00134	5380	2410	1549	1828	1974	1708	2462	1493
K00135	812	511	1464	542	953	1671	2160	804
K00137	55	85	0	0	1	9	43	0
K00140	683	219	6	116	7	19	126	5
K00145	5315	4739	220	3337	331	120	774	627
K00146	55	86	0	0	2	9	47	0
K00147	3085	2011	896	1207	1952	286	1391	561
K00150	26	86	46	0	138	1	195	2
K00151	55	86	0	0	2	9	47	0
K00153	48	90	1	0	3	9	50	0
K00156	80	109	3	67	4	9	59	4
K00158	91	110	1162	449	754	1310	1392	727
K00161	1120	634	831	180	1864	257	1185	792
K00162	1121	634	831	180	1864	257	1185	792
K00163	281	138	6	0	5	9	66	0
K00164	808	129	13	2	55	5	61	2
K00166	22	54	1	0	2	5	30	0
K00167	22	54	1	0	2	5	30	0
K00169	1806	67	4	64	0	10	3	29
K00170	1806	67	4	64	0	10	3	28
K00171	1805	65	2	51	0	0	3	6
K00172	1806	67	4	64	0	10	3	29
K00174	2044	391	15	388	4	10	51	486
K00175	2054	438	17	451	4	19	52	513
K00176	2021	360	11	376	0	14	16	508
K00177	2021	360	11	376	0	14	16	508
K00179	23	90	20	203	0	20	5	71
K00180	23	90	21	233	0	20	5	71
K00183	1	0	8	41	0	36	0	88
K00184	1	0	13	62	0	54	1	132
K00185	1	0	5	54	0	18	0	45
K00194	10	45	1	54	0	0	1	5
K00197	10	45	1	54	0	0	1	5
K00198	271	1435	9	1128	0	12	24	207
K00208	2687	301	775	124	881	245	880	332
K00210	36	107	51	0	140	1	202	2
K00215	3739	2440	901	1820	1890	770	1967	1975
K00216	55	90	1	0	2	9	49	0
K00217	45	85	0	0	1	9	43	0
K00218	26	90	46	0	138	1	195	2
K00219	26	21	7	17	3	9	14	22
K00224	1618	63	0	0	0	0	2	0
K00226	3655	2366	1541	1784	2892	1596	2613	1011
K00228	605	137	53	3	188	1	214	4
K00230	355	170	0	103	0	5	13	455
K00231	113	244	52	34	146	15	287	2
K00239	748	314	69	58	196	25	313	32
K00240	720	314	66	56	196	24	312	32
K00241	666	227	16	45	57	14	113	5
K00242	580	52	9	2	51	0	26	2
K00243	2331	582	1474	687	1774	1661	2078	1278
K00244	2578	1672	2225	2401	1882	3679	3734	1689
K00245	2018	92	0	35	0	0	2	1
K00246	403	52	0	35	0	0	1	1
K00247	215	16	0	0	0	0	1	0
K00248	646	2843	23	2097	3	35	70	829
K00249	568	61	4	12	5	2	22	2
K00252	69	143	4	0	4	10	79	1
K00257	580	79	7	43	7	2	48	3
K00259	949	331	74	52	172	17	414	453
K00260	53	148	12	64	54	5	55	8
K00262	2751	1895	651	1150	1765	47	695	514
K00263	139	138	2	87	2	8	30	454
K00265	772	330	24	112	30	24	183	6
K00266	1924	5972	181	4413	175	117	519	1280
K00274	131	97	1	13	1	4	17	447
K00275	794	136	49	3	140	1	206	2
K00278	2070	475	70	262	144	18	292	483
K00281	109	205	52	31	143	10	261	2
K00282	398	1506	10	1090	2	28	65	634
K00283	398	1506	10	1090	2	28	65	634
K00284	267	1395	66	955	140	21	226	184
K00285	627	135	4	0	2	9	56	1
K00286	3424	2180	1034	1385	1862	522	1754	1050
K00287	1709	2042	1512	1646	1809	1688	2321	1455
K00290	2003	1373	13	1012	0	12	31	182
K00294	22	54	1	0	2	5	26	0
K00297	1191	525	124	77	1113	32	527	13
K00299	134	268	47	0	143	19	291	2
K00301	93	176	0	0	3	17	88	1
K00302	551	18	8	3	1	7	10	1
K00303	603	112	1	0	2	9	53	1
K00304	550	18	1	0	1	0	9	0
K00305	550	18	1	0	1	0	9	0
K00311	553	34	3	2	0	0	7	0
K00313	30	13	4	57	0	18	1	48
K00314	546	8	0	0	0	0	2	0
K00315	1091	18	0	0	0	0	5	0
K00318	31	60	3	0	4	5	33	0
K00324	803	132	51	117	141	4	218	6
K00325	801	128	48	37	141	2	212	2
K00330	775	96	12	45	51	1	28	5
K00331	783	102	14	45	52	1	35	5
K00332	762	100	13	14	52	0	30	5
K00333	762	101	13	14	52	0	30	5
K00334	1183	1664	41	1281	52	25	68	673
K00335	3313	1711	38	1278	51	25	70	673
K00336	1245	1620	45	1254	52	40	66	689
K00337	775	96	12	79	51	1	28	6
K00338	783	102	14	45	52	1	35	5
K00339	775	96	12	45	51	1	28	5
K00340	775	96	12	45	51	1	28	5
K00341	775	96	12	45	51	1	28	5
K00342	778	109	12	81	51	1	28	8
K00343	775	96	12	45	51	1	28	5
K00344	707	310	54	3	195	19	326	5
K00346	198	16	1	31	0	0	4	0
K00347	198	17	1	31	0	0	4	0
K00348	209	17	1	31	0	0	4	0
K00349	198	17	1	31	0	0	4	0
K00350	210	17	1	31	0	0	4	0
K00351	198	17	1	31	0	0	4	0
K00355	62	58	21	0	29	5	159	0
K00356	1119	62	6	8	49	1	19	4
K00358	325	145	18	0	20	8	159	0
K00359	111	200	702	306	698	212	673	348
K00362	35	66	2	9	3	5	39	2
K00363	33	62	1	0	3	5	38	0
K00364	390	354	1426	504	1771	1618	2056	793
K00366	68	138	48	54	140	1	202	11
K00367	26	86	46	0	138	1	195	2
K00368	195	22	0	0	0	0	8	0
K00370	73	144	202	72	53	251	581	40
K00371	78	144	202	72	53	251	581	40
K00373	79	144	202	72	53	251	581	40
K00374	79	144	202	106	53	251	581	40
K00375	397	1553	35	1132	7	42	129	227
K00378	601	1511	27	1203	1	33	39	683
K00380	239	73	2	0	2	5	31	0
K00381	232	55	2	0	1	1	18	0
K00382	2453	2448	865	1374	1921	304	1380	1443
K00383	651	511	304	52	1174	274	1068	48
K00384	6660	4276	3260	3478	3978	3591	5196	3002
K00385	250	1346	3	996	0	12	20	187
K00389	82	175	46	0	140	10	242	2
K00390	323	234	861	151	394	1056	1337	430
K00392	26	86	46	0	138	1	195	2
K00394	3	15	0	104	0	0	2	5
K00404	1812	98	4	0	0	0	11	0
K00405	1810	97	4	0	0	0	10	0
K00406	1810	97	4	0	0	0	9	0
K00407	1808	83	0	0	0	0	9	0
K00411	2362	126	8	2	49	0	20	2
K00412	2362	126	8	2	49	0	20	2
K00413	2362	126	8	2	49	0	20	2
K00425	2163	344	1453	582	938	1648	2031	822
K00426	2152	344	1453	570	937	1647	2030	820
K00428	3814	172	1	65	0	0	9	1
K00429	1777	53	0	0	0	0	3	0
K00432	1238	1721	41	967	955	23	190	636
K00433	12	53	8	55	1	7	4	6
K00437	11	45	0	54	0	0	0	5
K00441	26	90	46	12	138	2	196	4
K00446	46	84	0	0	1	9	43	0
K00448	49	87	0	0	2	9	47	0
K00449	52	91	0	0	2	9	48	0
K00457	79	196	48	0	141	10	247	2
K00459	1876	231	6	0	3	10	69	1
K00464	26	86	46	0	138	1	195	2
K00486	26	86	46	0	138	1	195	2
K00491	20	50	1	0	2	5	25	0
K00492	39	95	2	0	3	6	49	0
K00494	1759	253	1	0	5	19	113	1
K00507	80	264	137	2	416	3	588	5
K00510	98	259	92	1	280	11	439	3
K00514	26	86	46	0	138	1	195	2
K00517	37	115	47	0	143	1	212	3
K00520	78	182	46	0	140	10	240	2
K00525	3537	2277	1482	1471	1938	1152	1684	1401
K00526	2567	713	2047	649	1892	2439	2578	1188
K00527	1599	3438	1562	2743	2749	1731	2412	1702
K00528	466	1619	37	1196	6	42	104	677
K00530	45	84	0	0	1	9	45	0
K00532	10	45	1	54	0	0	1	12
K00533	128	106	17	51	0	11	16	452
K00535	51	173	91	1	277	2	390	3
K00537	1796	1083	2833	1494	3700	3471	4682	2086
K00540	5755	2807	5000	2524	5599	3588	5569	3438
K00547	315	287	799	398	1688	711	1500	378
K00548	1180	2961	95	2364	143	50	277	443
K00549	2509	715	118	63	1128	39	617	9
K00554	3492	2174	1539	1738	1969	1687	2377	1486
K00557	426	77	519	24	641	2	128	288
K00558	3617	4601	799	3229	1192	1032	1051	1476
K00560	1658	1974	1485	1634	1781	1682	2166	1445
K00563	669	1695	773	1004	1664	267	974	506
K00564	713	418	1258	489	1726	1411	1557	1211
K00566	3637	2202	1546	1771	1968	1693	2378	1487
K00567	3419	2239	2093	1877	1999	2434	2927	1400
K00568	1188	195	62	3	238	1	237	7
K00571	2824	1986	1487	1551	1777	1703	2145	1456
K00573	2382	139	7	82	1	1	11	7
K00574	672	279	1403	579	925	1556	1984	774
K00575	2140	1497	28	1155	1	27	36	204
K00588	116	99	48	8	140	1	201	2
K00595	344	1596	173	1037	421	31	641	197
K00598	37	93	46	1	139	1	199	2
K00599	2828	4413	4488	3114	5957	2604	5562	3475
K00600	1887	2182	1543	1787	1968	1693	2375	1491
K00602	5989	4258	1691	2761	3662	606	2462	1572
K00603	365	1397	2	963	1	16	31	625
K00604	5095	2216	1546	1734	1969	1694	2379	1487
K00605	1894	390	61	141	145	27	310	458
K00606	2715	1661	56	1077	143	24	288	187
K00609	3101	2026	1486	1701	1910	1589	2329	1004
K00610	263	1322	27	986	1	19	28	184
K00611	1495	3403	480	2556	1221	981	1871	1031
K00615	6444	3830	376	2612	1178	334	760	1034
K00616	2837	695	667	322	928	67	646	813
K00619	1808	59	0	68	1	0	8	1
K00620	4691	3360	221	2321	331	114	752	442
K00625	3132	1831	1483	1569	1776	1683	2105	1465
K00626	1664	3398	948	2613	1117	1698	1992	1347
K00627	1364	665	662	145	1818	52	686	763
K00631	218	18	0	0	0	0	5	0
K00632	122	231	49	1	142	11	260	3
K00633	1827	60	38	42	4	39	8	11
K00634	182	310	10	319	1	13	24	484
K00638	274	1402	22	1144	2	19	31	200
K00639	176	156	6	49	4	9	52	449
K00640	3441	2231	192	1229	1266	63	804	688
K00641	861	263	53	67	143	10	262	6
K00643	554	31	5	2	49	0	14	2
K00645	3422	2087	860	1277	1863	287	1201	1015
K00647	966	81	6	1	0	0	8	0
K00648	3501	2197	1391	1321	2524	285	1481	1283
K00651	2416	1791	831	1197	1677	326	981	567
K00652	1866	191	53	78	141	2	218	5
K00655	3967	3760	1620	2749	2112	1718	2643	2129
K00656	1595	3610	1234	2419	3356	74	948	1453
K00657	578	467	635	203	1021	852	566	1294
K00658	855	214	13	2	56	14	102	3
K00661	1039	1998	2209	2103	2490	2361	3466	1819
K00662	162	223	790	486	251	1510	1357	955
K00666	669	223	20	60	7	35	131	27
K00674	3160	650	237	135	1081	227	871	494
K00675	138	97	4	23	1	14	18	469
K00676	467	426	558	194	660	35	315	1653
K00677	2625	308	97	82	277	3	400	9
K00680	3502	3952	2986	2676	5207	837	2314	3724
K00681	680	426	50	201	142	11	239	915
K00683	47	87	0	0	1	9	50	0
K00684	88	141	52	35	140	1	211	3
K00685	1808	83	1	0	0	0	8	0
K00687	338	270	52	0	980	6	274	3
K00688	1669	2499	815	1325	3022	74	1390	975
K00689	2	2	187	34	66	206	536	30
K00690	425	333	930	830	1124	2069	2437	998
K00691	31	58	1410	561	803	1638	1768	803
K00692	10	2	630	418	93	1284	1091	436
K00694	84	225	96	55	277	3	394	8
K00695	26	86	46	0	138	1	195	2
K00697	68	101	3	0	4	9	59	0
K00700	1385	2312	742	1237	2856	67	1040	959
K00703	1039	1996	693	1240	1900	49	855	959
K00705	1161	2045	164	1093	2076	37	686	209
K00712	79	100	613	115	167	724	1687	116
K00720	26	88	46	0	139	1	195	2
K00721	685	382	150	84	422	13	649	11
K00748	2625	308	96	82	277	3	400	9
K00754	648	1696	6581	1933	6352	2958	4288	3807
K00756	812	1820	243	1165	1028	235	847	686
K00757	740	1555	56	989	953	21	145	188
K00759	3480	2153	1374	1636	1875	1487	1869	1428
K00760	1127	2015	2295	2253	1920	3197	3772	1955
K00761	1163	2092	1540	1726	1919	1693	2366	1482
K00762	3297	2045	1499	1705	1910	1596	2341	1008
K00763	1682	2101	1743	1725	1969	1947	2884	1526
K00764	3285	2038	871	1322	1818	312	1246	569
K00765	2623	510	118	269	159	56	316	493
K00766	958	403	144	52	312	26	634	12
K00767	2075	481	66	271	144	18	292	484
K00768	327	1490	197	1141	50	234	588	234
K00769	2409	90	0	0	0	0	4	0
K00772	27	87	47	13	139	2	198	4
K00773	3470	2172	860	1283	1865	295	1254	1015
K00777	545	8	0	0	0	0	0	0
K00782	2046	198	692	86	690	217	685	318
K00783	3028	2056	1492	1739	1777	1687	2124	1928
K00784	695	704	1528	709	1913	1674	2286	1722
K00786	342	277	60	11	971	13	268	7
K00788	6084	2284	315	1273	1149	289	1008	705
K00789	3766	3481	1555	2681	1970	1705	2409	1670
K00790	4142	3833	2331	2747	3641	1965	3340	1996
K00791	3479	2174	1545	1734	1968	1694	2377	1487
K00793	3064	1862	352	1632	229	821	1528	774
K00794	3072	1864	949	1735	299	1668	1956	1169
K00795	4598	253	11	3	50	0	26	3
K00796	3080	800	323	244	1176	277	1126	69
K00797	2276	1652	66	1094	140	19	241	654
K00798	414	1639	176	1114	419	40	634	232
K00799	1504	599	245	17	743	6	1029	15
K00800	3574	2214	162	1242	1131	85	621	1142
K00801	29	100	46	36	138	1	196	5
K00805	905	2017	1465	1681	1752	1667	2001	1902
K00806	3492	2232	1545	1824	1969	1694	2378	1495
K00809	26	86	46	12	138	2	196	4
K00811	63	53	1	93	0	0	1	7
K00812	2690	1656	56	1052	190	22	278	197
K00813	216	17	0	0	0	0	1	0
K00817	3639	2292	673	1337	1758	93	669	992
K00818	1891	264	89	79	157	52	277	35
K00819	23	54	1	0	3	5	28	0
K00820	3591	2249	956	1658	1852	872	1975	1542
K00821	1237	2907	65	2181	51	50	91	857
K00822	575	102	46	0	139	1	197	2
K00823	44	100	719	110	690	240	645	332
K00824	25	58	11	8	3	12	33	1
K00826	3412	2129	737	1228	1960	100	946	539
K00830	1123	112	48	116	140	2	212	6
K00831	1366	1736	622	1088	1612	72	357	515
K00832	44	101	5	128	1	0	13	15
K00833	2049	153	6	66	3	2	33	2
K00835	45	87	46	1	139	1	199	2
K00837	107	223	48	206	140	1	202	28
K00839	1835	153	2	54	2	5	27	7
K00841	383	352	2100	1300	1967	3264	4960	1005
K00845	1853	3534	1561	2678	2050	1621	2605	1611
K00847	2169	3269	1707	2688	1962	1894	2823	1673
K00848	18	36	21	41	0	8	8	14
K00849	1030	1880	1482	1612	1770	1680	2136	1451
K00850	2417	5282	1451	3731	3775	1498	2167	2284
K00851	288	175	1054	505	331	1749	2351	509
K00852	1181	1593	1704	1688	859	2012	2398	1094
K00853	18	7	203	38	50	239	515	39
K00854	1111	1651	134	1162	147	72	301	236
K00855	72	177	91	1	277	2	393	3
K00857	1155	1879	1461	1527	1777	1671	2119	1887
K00858	3505	2260	1590	1735	2107	1695	2572	1488
K00859	3491	2174	1545	1706	1968	1694	2378	1486
K00860	3370	239	47	71	139	2	211	6
K00863	299	239	550	20	1593	3	250	292
K00864	1547	1958	943	1675	1704	961	1638	1132
K00865	1112	2085	1482	1632	1783	1694	2221	1452
K00867	634	415	1457	508	1777	1655	2093	803
K00868	1215	2090	1302	1573	2686	1383	1766	972
K00869	375	330	1454	508	1773	1647	2044	802
K00870	26	87	46	0	138	1	195	2
K00872	2743	2023	1289	1569	1864	1366	1814	943
K00873	2184	2570	1658	1742	3149	1693	2895	1916
K00874	1430	3290	105	2058	1907	46	316	837
K00876	1293	3238	1502	2685	1796	1690	2269	1643
K00878	754	1843	260	1140	1007	277	745	693
K00880	207	24	6	2	0	0	4	4
K00882	1118	2019	1870	1754	1799	2270	2051	1815
K00884	217	19	0	0	0	0	1	0
K00885	204	16	0	0	0	0	1	0
K00886	61	101	3	0	5	9	60	0
K00891	3470	2127	180	1259	1129	95	607	702
K00897	68	51	611	93	88	838	557	392
K00901	1003	716	834	291	1811	267	1158	829
K00903	87	209	91	1	278	3	407	3
K00904	80	42	2210	911	1516	2429	3083	1203
K00908	51	173	91	1	277	2	390	3
K00912	2574	135	5	69	0	0	10	4
K00917	397	381	66	99	982	15	296	16
K00919	3118	1863	811	1281	847	289	980	1010
K00924	51	149	50	0	141	6	220	2
K00925	3358	2464	3446	2582	4313	3677	5032	3025
K00926	787	1780	364	1429	1058	858	1568	806
K00927	3491	2174	1546	1740	1969	1694	2378	1487
K00928	3560	2286	1531	2140	1987	2050	3065	1506
K00929	424	1626	12	1296	1	24	45	663
K00930	5093	3456	225	2406	379	117	765	475
K00931	3444	1957	854	1207	1813	285	1198	560
K00936	2636	8534	3503	6160	5271	2381	5540	2556
K00937	2134	1586	286	1149	194	289	795	263
K00938	374	330	1454	508	1773	1647	2044	802
K00939	3511	2168	1030	1722	1328	1692	2254	1199
K00940	2979	608	1388	184	2495	368	1208	680
K00941	2272	3909	2913	3416	3238	3844	5276	2299
K00942	3633	2275	2948	2260	2761	3336	4142	2737
K00943	3816	2473	1559	1734	2920	1696	2532	1483
K00945	1980	3404	1552	2719	1831	1737	2226	2127
K00946	2105	295	53	108	143	11	261	5
K00947	27	88	46	0	138	1	199	2
K00948	3841	2441	3016	2255	3692	3346	4400	2292
K00949	820	1849	1484	1648	1775	1682	2100	1480
K00950	2775	605	296	172	1155	256	937	52
K00951	1700	2080	1540	1765	1920	1694	2366	1484
K00954	3471	2153	1541	1734	1920	1694	2366	1485
K00955	551	16	1	2	0	0	6	0
K00956	291	112	2	0	3	9	49	1
K00957	839	123	2	0	3	9	54	1
K00958	1691	194	46	70	139	2	210	6
K00962	3462	2164	144	1227	1176	55	626	688
K00963	3475	2142	1477	1754	1781	1702	2194	1485
K00965	999	1867	880	1581	1697	839	1666	1069
K00966	129	382	140	50	418	13	636	11
K00969	3288	2137	1541	1739	1920	1694	2367	1485
K00970	1042	362	103	117	330	12	467	13
K00971	555	1395	16	1111	3	20	42	195
K00973	2803	2017	796	1604	1222	1371	1688	1101
K00974	7891	4698	4508	4191	5468	5015	6518	4644
K00975	1382	3484	713	2308	1798	107	935	1171
K00978	1713	139	48	34	139	1	198	2
K00979	2574	135	9	103	0	0	12	5
K00980	44	92	691	458	107	1404	1166	475
K00981	3705	2195	1546	1775	1969	1694	2384	1488
K00982	280	135	6	1	5	9	68	1
K00983	2139	335	52	38	953	15	137	6
K00989	1240	1706	61	1056	193	27	306	644
K00990	297	151	4	1	2	9	53	0
K00991	817	1811	619	1208	805	63	583	991
K00995	4163	3884	1623	2862	2114	1728	2675	2142
K00996	224	17	0	0	0	0	1	0
K00997	3053	856	1471	723	1957	1574	2329	1270
K00998	2709	243	25	101	60	6	53	458
K01000	3471	2173	956	1645	1900	868	1970	1097
K01003	48	85	0	0	2	9	48	0
K01005	290	228	554	31	1594	2	253	295
K01006	948	1535	54	1130	73	39	225	229
K01007	1991	495	260	663	490	562	1473	107
K01008	2502	1669	14	1128	3	26	94	646
K01011	1641	1002	146	356	429	52	846	499
K01012	2461	1842	88	1389	146	44	320	251
K01026	240	1301	4	943	0	12	20	177
K01028	57	108	4	0	3	9	55	0
K01029	183	203	4	22	3	14	67	449
K01034	139	143	1	75	0	5	19	453
K01035	12	47	0	54	0	0	0	4
K01041	55	91	2	0	3	9	52	0
K01042	2194	293	4	165	1	7	28	466
K01046	78	92	12	6	9	5	78	1
K01048	771	34	4	0	2	1	21	2
K01054	26	86	46	0	138	1	195	2
K01055	595	98	0	0	3	9	52	1
K01056	3538	2259	1546	1740	1970	1702	2421	1487
K01057	286	204	49	34	144	10	260	3
K01058	1825	93	3	0	0	0	5	0
K01060	65	60	18	1	20	7	151	0
K01061	76	192	93	1	279	2	398	4
K01062	104	53	14	0	18	6	141	0
K01066	579	38	8	11	2	10	15	23
K01067	16	53	0	54	0	0	5	4
K01069	1125	1598	120	962	308	25	603	183
K01070	248	110	46	1	139	1	206	2
K01071	360	298	1454	542	1773	1645	2027	803
K01073	9	10	688	53	686	208	633	318
K01076	213	118	5	0	2	9	53	1
K01077	289	1375	527	1028	643	25	183	468
K01079	2539	737	104	47	1127	35	625	8
K01081	549	546	930	936	1267	1962	2674	969
K01087	61	101	3	0	4	9	59	0
K01089	239	63	1	31	0	0	2	0
K01090	829	2042	1635	1672	2198	1683	2710	1040
K01091	3567	3568	755	2321	1903	76	932	1185
K01092	1484	825	883	140	2004	279	1449	342
K01095	2704	245	8	86	49	5	37	454
K01096	236	56	516	18	641	3	137	288
K01101	500	423	1462	530	1774	1657	2059	1250
K01104	3684	3959	5382	4616	4665	7196	8572	3889
K01113	57	179	92	1	279	3	398	3
K01118	1045	1839	44	1044	955	36	194	1106
K01119	923	1661	37	963	953	18	166	629
K01121	113	4	0	0	0	0	0	0
K01126	1743	2327	2063	2082	2586	2095	3258	1777
K01129	3427	2108	105	1135	1956	53	352	705
K01130	52	89	9	2	1	15	46	1
K01133	548	11	7	2	0	7	5	1
K01138	28	1	22	37	0	14	4	2
K01139	375	69	4	0	0	0	8	4
K01141	219	22	0	1	0	0	3	0
K01142	4019	2230	2315	1799	2085	2737	3322	1904
K01144	241	1303	6	973	0	12	23	179
K01147	244	121	48	35	139	1	196	2
K01151	537	1582	552	1205	646	39	203	967
K01153	3429	2520	1205	1759	3777	1164	2545	1165
K01154	6009	3099	1655	1502	5888	1174	3307	1198
K01155	213	64	34	3	40	6	176	1
K01156	336	236	118	37	965	148	162	48
K01159	2923	1726	70	1200	194	33	298	231
K01163	1921	227	17	186	0	14	17	496
K01173	349	283	770	70	1669	261	920	333
K01174	95	160	1	37	4	9	51	5
K01175	283	128	3	0	4	9	59	1
K01176	388	319	591	133	813	21	558	302
K01179	780	2924	38	2102	5	37	94	1277
K01182	275	227	1342	255	760	1095	1081	1628
K01183	10	9	526	20	642	10	130	289
K01185	75	32	1406	175	1375	448	1260	646
K01186	22	13	13	32	3	7	19	10
K01187	721	1628	2094	2124	1026	2940	3118	1886
K01188	375	371	661	286	1039	848	675	420
K01190	839	2782	1671	3032	880	2302	3153	1254
K01191	526	525	127	217	1092	40	352	485
K01192	15	41	37	111	1	27	16	12
K01193	1238	2183	2581	2365	3451	3325	3702	1788
K01195	574	455	134	24	1911	116	256	42
K01197	126	107	2	13	0	4	15	454
K01198	140	141	39	72	4	43	21	465
K01200	1028	1926	74	1091	1001	65	506	1543
K01201	129	104	18	53	0	18	19	452
K01206	69	75	92	116	20	59	162	12
K01207	1280	2054	633	1420	2573	498	1161	986
K01208	33	95	561	18	779	2	320	290
K01209	20	25	70	46	4	41	34	10
K01210	139	141	1	66	0	5	13	452
K01215	290	222	722	439	1064	1385	1242	472
K01220	360	302	703	118	1060	941	717	427
K01222	483	367	38	67	953	5	141	455
K01223	786	1932	3885	4094	2780	6787	7246	2770
K01224	2	0	172	35	46	206	504	30
K01226	390	371	745	494	1085	1403	1422	477
K01227	127	94	2	13	1	5	19	447
K01232	48	174	93	595	36	567	718	111
K01234	199	153	1395	523	819	1614	1921	1241
K01238	12	16	38	328	27	451	692	46
K01239	207	349	2576	693	1515	2601	2457	1521
K01241	71	93	1	0	2	9	48	0
K01243	2906	2055	1487	1643	1780	1676	2166	1457
K01246	824	656	1416	540	1770	1579	2157	1218
K01247	745	114	1	48	0	5	19	448
K01250	23	14	720	59	690	241	640	330
K01251	581	108	57	90	140	17	207	28
K01255	2881	524	69	139	196	27	322	470
K01256	437	378	1478	509	969	1663	2228	801
K01258	993	1867	1571	2040	1813	2240	2823	1538
K01259	137	368	1668	1006	666	2963	3358	986
K01261	369	358	54	0	983	15	321	3
K01262	3661	2467	1065	2251	1481	2056	3116	1686
K01263	9	16	595	91	68	832	409	391
K01265	3566	2326	1566	1839	1974	1720	2445	1522
K01266	132	100	9	22	1	11	20	448
K01267	50	93	20	48	3	17	53	8
K01269	1152	2113	603	1258	1629	49	532	1859
K01270	2464	1617	914	1248	737	469	1177	1009
K01271	1026	586	1440	649	2359	944	1853	782
K01273	404	1548	29	1188	3	24	49	660
K01274	338	268	52	0	980	7	275	3
K01281	355	279	1454	508	1772	1645	2026	802
K01284	59	92	2	61	2	9	49	1
K01286	654	1573	21	971	21	26	193	1081
K01295	14	52	2	88	1	0	2	5
K01297	340	1460	58	998	139	20	221	190
K01299	16	37	16	46	50	8	19	7
K01303	11	46	3	60	1	1	5	4
K01304	529	609	766	534	1198	1418	1531	938
K01305	181	95	4	24	1	4	16	448
K01322	38	112	51	31	141	1	205	2
K01338	3293	3052	97	2235	191	37	284	848
K01354	35	32	7	0	52	1	25	2
K01356	1289	1791	2091	1760	1008	2526	2500	1879
K01358	3629	2555	2175	1810	2893	1719	2983	1787
K01361	289	225	69	341	976	467	823	51
K01362	1751	2519	1726	1717	2549	1687	3283	1911
K01372	372	308	1457	540	1764	1653	2029	802
K01376	8	0	648	111	78	932	428	424
K01409	3805	3607	1566	2793	1988	1702	2542	1661
K01412	52	173	91	3	278	2	392	3
K01414	267	122	49	1	139	1	200	2
K01417	6021	2403	676	1074	1945	53	932	1387
K01419	2076	227	1209	541	794	1404	1296	767
K01420	4664	3370	1669	3117	1003	2318	3326	2146
K01421	735	1866	859	1118	1688	408	1092	611
K01422	57	45	22	31	21	0	36	0
K01423	3624	239	46	1	139	1	207	2
K01424	2902	2210	1494	1618	2044	1554	2530	1416
K01425	363	1527	1053	1526	329	1750	2368	693
K01426	547	630	98	60	1105	40	442	476
K01428	164	133	54	2	140	9	220	2
K01429	46	125	54	2	140	9	219	2
K01430	46	125	54	2	140	9	220	2
K01433	2062	199	49	1	141	1	221	2
K01436	518	1902	137	1234	314	59	673	220
K01438	55	88	5	87	2	2	23	5
K01439	3449	2223	1147	1697	1828	1132	2339	1139
K01442	204	142	2002	637	856	2418	2186	1626
K01443	1131	2098	1849	1670	2509	1447	1963	1711
K01444	13	61	2	60	1	0	4	5
K01447	109	32	594	479	177	1119	2241	147
K01448	3239	3859	793	2602	2028	96	1007	1209
K01449	394	1506	21	1162	1	18	38	653
K01451	520	1699	6	963	8	43	173	630
K01452	27	87	46	0	138	1	196	2
K01455	94	226	48	0	142	14	265	2
K01460	416	33	0	0	0	0	2	0
K01462	3917	3871	3041	3331	2937	3380	4592	2512
K01463	348	1360	5	994	2	12	23	181
K01464	283	1441	15	1120	1	12	29	206
K01465	3332	2204	1535	1755	2049	1591	2532	1010
K01467	423	402	1897	625	1933	2242	2143	1157
K01468	209	249	4	22	6	18	97	450
K01469	26	87	46	0	139	1	195	2
K01470	272	1401	75	975	142	27	230	183
K01476	190	71	2	43	2	6	31	2
K01478	506	444	340	467	1057	829	1531	597
K01479	72	144	1	1	4	13	77	1
K01480	1036	1701	69	1168	142	37	300	655
K01482	3	4	31	14	4	40	5	32
K01485	505	506	341	67	1152	364	934	78
K01486	457	1488	22	1128	2	19	45	655
K01487	53	55	34	61	5	32	12	19
K01488	687	680	725	437	2732	579	1345	392
K01489	1290	2046	138	1213	995	144	405	1586
K01491	7095	4442	3094	3478	3937	3393	4780	3427
K01493	793	1864	1490	1743	1777	1682	2103	1481
K01494	2657	333	62	52	192	19	271	11
K01495	3015	637	333	142	1222	273	1069	82
K01496	610	128	48	55	19	51	85	33
K01497	2190	303	80	77	146	38	247	18
K01500	12	46	2	54	1	0	5	5
K01501	16	90	2	54	0	0	5	4
K01507	4235	3897	1604	2739	2934	1725	2571	2589
K01512	824	570	926	477	1849	835	1899	422
K01514	189	187	104	8	148	69	229	20
K01515	1189	2167	1572	1721	1939	1705	2514	1468
K01516	3461	2109	1603	2009	1948	2176	3050	1533
K01520	3410	2041	915	1653	1762	864	1765	1099
K01523	65	120	49	14	18	51	83	32
K01524	8475	2554	2968	1746	2573	1695	4212	1471
K01525	220	36	3	1	0	0	5	0
K01529	129	229	611	149	670	166	271	347
K01531	332	1377	720	1442	122	1436	1300	664
K01533	4982	2657	2152	1764	2842	1715	2977	2224
K01534	5344	5250	2903	4255	4596	1903	2806	3191
K01537	2909	3421	1584	3000	2072	2107	3174	2125
K01546	46	86	20	130	3	17	25	38
K01547	46	86	20	130	2	17	25	38
K01548	46	86	15	130	3	17	23	32
K01551	108	269	97	22	280	13	452	7
K01552	431	476	2693	1133	2655	3020	3494	1574
K01560	579	76	531	20	643	14	156	289
K01563	26	86	46	0	138	1	195	2
K01564	1777	76	0	0	0	0	3	0
K01571	503	1372	29	969	2	29	36	207
K01572	528	1385	38	1059	1	26	31	195
K01573	225	16	0	0	0	0	1	0
K01574	14	31	53	20	11	101	30	33
K01575	413	415	771	57	1673	260	978	330
K01577	16	0	768	138	114	1052	924	423
K01579	1868	201	50	67	141	3	218	4
K01580	20	0	5	41	1	11	4	22
K01581	40	13	1202	471	744	1399	1253	760
K01582	419	1510	55	966	141	21	246	633
K01583	241	1318	12	952	2	12	26	176
K01585	1920	270	50	173	139	1	200	12
K01586	3514	2264	897	1708	1843	777	1978	1067
K01588	3284	2037	857	1281	1817	305	1239	568
K01589	1230	570	1541	127	2504	516	1836	662
K01590	1	0	172	34	46	206	503	29
K01591	3297	2043	1486	1701	1910	1590	2337	1004
K01595	2221	514	732	432	1215	1315	1624	444
K01596	51	92	6	0	4	9	54	0
K01597	375	330	1454	508	1773	1647	2044	802
K01598	338	270	53	0	980	6	274	3
K01599	2945	1778	154	1187	209	109	351	253
K01601	30	93	46	0	139	1	198	2
K01602	27	90	46	0	138	1	197	2
K01607	1930	182	1437	587	808	1655	1844	803
K01609	742	342	98	85	174	28	450	11
K01610	290	127	1175	487	746	1312	1276	734
K01611	445	1497	13	1099	1	17	37	648
K01613	4385	224	58	414	85	452	724	56
K01615	248	1337	8	1009	1	12	22	191
K01616	46	85	0	0	1	9	42	0
K01619	1079	1960	868	1263	1826	293	1233	994
K01620	1301	1860	58	1174	956	43	220	676
K01621	70	187	1493	508	1070	1640	2142	802
K01623	79	158	61	61	142	23	243	28
K01624	3635	2332	1554	1871	1917	1671	2379	1928
K01625	2636	4021	845	2928	3831	970	2370	2143
K01626	3420	938	177	15	2107	40	873	16
K01627	2574	135	5	103	0	0	10	5
K01628	2084	1485	29	1201	1	20	36	219
K01630	19	45	1	88	0	0	1	5
K01632	7	9	516	18	641	1	126	288
K01633	2967	622	296	126	1155	256	934	49
K01635	1180	842	722	92	2970	850	1082	400
K01636	70	83	531	31	660	21	279	293
K01638	581	35	3	0	2	1	15	0
K01639	573	1450	42	1003	20	33	179	187
K01640	23	75	3	54	1	0	11	5
K01641	374	330	1454	508	1773	1647	2044	802
K01643	364	179	188	836	69	1124	1428	622
K01644	2630	299	199	916	80	1126	1485	626
K01646	337	143	89	431	34	556	713	530
K01647	3079	2022	138	1084	1160	54	520	226
K01649	4635	2125	182	1247	1246	63	655	266
K01652	4382	3589	942	2249	1969	331	1534	751
K01653	3270	1977	142	1144	1126	57	594	232
K01654	3756	401	49	154	953	24	139	39
K01657	2733	409	99	86	174	28	455	11
K01658	382	314	96	52	171	27	436	10
K01659	170	14	0	0	1	0	8	1
K01661	320	251	254	49	194	262	786	63
K01662	3098	1824	971	1721	300	1677	1953	1197
K01664	414	159	6	55	5	5	46	6
K01665	277	116	3	85	2	5	36	6
K01667	148	105	2	80	0	4	12	451
K01669	1219	314	95	52	280	11	445	10
K01673	3061	769	152	138	1265	23	764	24
K01674	164	14	29	4	4	32	4	10
K01677	547	1503	29	1178	1	33	40	679
K01678	547	1503	28	1177	0	33	40	673
K01679	2656	444	914	508	344	1624	1945	953
K01681	1250	1892	82	1213	1020	53	312	239
K01682	2048	198	48	1	139	1	204	2
K01685	291	1480	24	1242	1	20	26	212
K01686	730	1559	59	979	952	29	145	189
K01687	3477	3336	156	2140	1128	68	618	395
K01689	3491	2153	2144	1867	1988	2533	2779	1882
K01692	1897	1011	111	47	1137	76	794	501
K01693	2839	1787	121	1189	159	77	334	691
K01695	2733	412	100	87	175	28	455	12
K01696	4717	1863	102	1085	176	44	489	639
K01698	2705	465	247	228	240	237	806	81
K01699	9	0	171	34	46	206	503	29
K01703	5694	3961	303	2412	2237	132	1042	480
K01704	5686	3955	300	2411	2236	132	1035	480
K01709	1643	40	2	34	0	0	2	1
K01710	5419	2265	1553	1734	2067	1601	2655	1450
K01711	223	130	62	83	139	9	207	7
K01712	220	249	11	22	16	18	114	450
K01714	4413	3826	936	2759	1897	808	2076	1296
K01715	386	1482	19	1093	2	23	45	647
K01716	763	28	0	0	0	0	5	0
K01718	1803	76	0	0	0	0	2	0
K01719	2055	174	8	43	4	5	47	3
K01720	262	187	1	0	3	17	92	1
K01721	549	9	1	0	0	0	1	0
K01724	579	121	49	1	140	1	207	2
K01726	57	54	17	67	0	16	3	31
K01733	3316	2147	766	1609	1935	551	1614	587
K01734	413	1490	44	1098	1	31	44	659
K01735	3572	2214	133	1202	1127	54	617	1132
K01736	3574	2214	168	1242	1131	92	622	1142
K01737	308	199	57	102	141	30	238	30
K01738	4053	3840	1632	2362	2650	572	2178	1972
K01739	789	450	87	5	991	52	369	14
K01740	3221	3154	105	2220	972	64	288	417
K01744	2181	301	6	83	3	14	82	451
K01745	211	251	13	23	16	18	117	450
K01746	127	97	0	22	0	5	12	449
K01749	2702	465	241	218	240	222	805	63
K01750	146	333	86	134	20	154	155	54
K01751	47	131	599	301	69	832	411	415
K01752	3368	3759	1723	3021	3395	1649	3395	1680
K01753	17	8	30	4	4	32	9	10
K01754	3531	3347	130	2102	1128	54	618	392
K01755	3228	1988	845	1265	1796	291	1080	566
K01756	3481	2194	1543	1771	1921	1694	2368	1488
K01758	1643	126	46	0	139	1	197	2
K01759	1827	2179	178	1181	2093	44	686	685
K01760	924	226	803	128	705	381	701	818
K01761	154	158	1	104	1	5	14	456
K01766	217	18	0	0	0	0	2	0
K01768	186	458	186	84	558	14	835	13
K01770	748	1740	85	1178	146	47	315	680
K01772	4575	597	808	78	1037	240	1265	347
K01775	3730	2239	1551	1737	1924	1709	2417	1486
K01776	2927	2129	1539	1732	1919	1693	2360	1483
K01777	13	53	1	56	0	0	1	6
K01778	3097	1809	832	1600	858	740	1626	1039
K01779	466	1544	1422	1666	812	1655	1917	1002
K01782	634	20	2	12	2	2	26	3
K01783	3450	2201	1588	2121	1945	2145	3053	1538
K01784	3770	2535	2230	1936	2855	1826	2995	1827
K01785	1508	1806	899	1518	1709	842	1708	1058
K01786	584	357	862	258	1082	1080	1073	460
K01788	1095	2005	1231	1204	1823	876	1099	1334
K01790	2740	2169	253	1611	1311	538	1609	712
K01791	2868	2179	1699	1807	1962	1902	2861	1966
K01792	231	29	3	0	2	0	17	0
K01795	1686	179	54	37	141	12	225	3
K01802	1935	522	151	203	425	23	674	39
K01803	3504	2199	1921	1815	2063	2139	3392	1555
K01804	20	11	217	43	51	245	518	41
K01805	224	96	34	130	5	33	11	21
K01807	628	477	1610	1188	1967	2593	3634	906
K01808	2922	1822	56	1309	59	48	155	691
K01809	1180	2184	1547	1753	2057	1648	2567	1451
K01810	3513	2166	1542	1776	1919	1694	2369	1488
K01811	34	86	55	165	1	37	15	20
K01812	539	1542	60	979	952	30	144	189
K01814	2999	1733	119	1220	156	68	283	691
K01815	242	1319	18	973	0	19	24	181
K01816	768	38	1	34	2	0	14	1
K01817	2513	391	100	85	174	28	452	14
K01818	16	32	7	39	0	1	4	8
K01819	719	625	700	91	2030	852	991	397
K01821	395	406	1453	507	1774	1648	2054	802
K01822	27	86	46	0	138	1	195	2
K01823	482	528	1503	520	1917	1660	2312	806
K01828	92	170	0	0	3	17	86	0
K01829	46	84	0	0	1	9	41	0
K01834	5391	5113	10403	6108	9131	11712	14924	7408
K01835	437	591	1485	756	1886	1650	2127	834
K01838	211	286	1461	685	941	1644	1978	1266
K01839	1112	2052	482	1200	2028	481	1476	729
K01840	3509	2180	194	1202	1268	55	827	662
K01843	331	162	1	109	0	5	18	454
K01844	256	201	0	71	0	9	23	900
K01845	2198	414	243	105	193	242	818	65
K01846	287	210	0	98	0	8	24	902
K01847	577	33	6	61	4	1	22	0
K01854	880	1779	1463	1602	1746	1674	1949	1461
K01857	51	91	2	13	2	23	60	3
K01858	49	91	2	0	3	9	49	0
K01866	3492	2175	1546	1740	1969	1695	2380	1487
K01867	3492	2174	1547	1740	1969	1695	2381	1487
K01868	3505	2205	1552	1742	1969	1702	2390	1487
K01869	3491	2174	1545	1740	1969	1694	2378	1487
K01870	3492	2174	1546	1740	1969	1694	2378	1487
K01872	3449	2165	1545	1740	1969	1694	2378	1486
K01873	3491	2174	1552	1742	1969	1700	2379	1487
K01874	3494	2187	1554	1788	1969	1709	2380	1513
K01875	3627	2311	1546	1807	1969	1698	2389	1939
K01876	3673	2316	1571	1754	1998	1703	2549	1935
K01878	1363	548	1510	645	1960	1656	2248	838
K01879	2978	591	1510	652	1960	1656	2249	839
K01880	513	1583	35	1086	8	38	128	648
K01881	3503	2219	1552	1795	1969	1700	2379	1493
K01883	3541	2265	1547	1740	1972	1703	2429	1487
K01885	5625	3186	103	2144	248	70	399	429
K01886	690	1526	33	1159	2	23	51	653
K01887	3617	2266	1552	1754	1969	1705	2391	1935
K01889	3491	2174	1546	1740	1969	1694	2378	1487
K01890	3491	2174	1546	1740	1969	1694	2378	1487
K01892	3618	2266	1716	1788	2014	1904	2892	1964
K01893	1196	2042	1532	1741	1914	1680	2309	1909
K01895	722	324	65	61	147	26	313	28
K01897	1333	1964	138	1087	295	77	664	230
K01902	880	235	13	48	56	14	104	6
K01903	880	235	13	48	56	14	104	6
K01905	10	45	0	54	0	0	0	4
K01907	550	16	0	0	1	0	5	0
K01908	160	17	1	0	0	0	8	0
K01910	346	142	91	410	35	571	724	532
K01911	321	251	252	40	194	253	786	41
K01912	79	139	35	289	2	37	63	86
K01914	909	1726	1462	1645	1745	1662	1912	1453
K01915	4977	3864	1641	2827	2118	1751	2746	1708
K01916	2819	605	1459	626	1778	1660	2117	815
K01917	1804	76	0	0	0	0	2	0
K01918	2496	347	6	123	6	20	118	8
K01919	1187	378	475	142	1064	525	1181	563
K01920	596	118	49	3	139	1	203	2
K01921	3739	3509	1547	2739	1922	1714	2399	1693
K01922	338	270	53	0	980	7	274	3
K01923	3304	2109	867	1338	1866	312	1250	573
K01924	3479	2174	1545	1734	1969	1694	2377	1487
K01925	3479	2174	1545	1734	1969	1694	2377	1488
K01926	948	1970	1485	1793	1776	1678	2114	1911
K01928	3610	2262	2976	2303	2763	3364	4127	2748
K01929	3479	2174	1545	1734	1969	1694	2377	1487
K01932	1615	64	0	0	0	0	1	0
K01933	3279	2037	863	1282	1817	311	1239	568
K01934	3147	1908	1515	1702	1018	1693	2259	1484
K01935	2098	241	52	32	142	3	233	3
K01937	3602	2198	1545	1690	1968	1697	2382	1927
K01938	1372	1947	1492	1732	1780	1706	2175	1484
K01939	1856	2113	1540	1734	1920	1693	2360	1486
K01940	3225	1982	838	1253	1796	284	1078	561
K01945	3284	2037	857	1280	1817	305	1239	568
K01950	472	1536	81	1114	143	34	252	669
K01951	1854	2210	2088	1750	2707	1673	2706	1766
K01952	7653	2679	2450	1560	3541	940	3086	1278
K01953	6322	2166	1598	1793	2029	1722	2369	1508
K01955	1630	1952	1801	2060	1994	2408	3555	1121
K01956	3113	2069	1774	2160	1994	2394	3550	1128
K01958	102	240	521	182	644	17	208	305
K01959	1802	76	0	0	0	0	3	0
K01960	1802	76	1	31	0	0	3	0
K01961	6690	4081	1779	2406	3638	735	2423	1646
K01962	3403	2045	829	1172	1811	269	1171	981
K01963	3404	2048	839	1209	1812	270	1175	987
K01965	12	27	5	0	49	0	14	2
K01966	70	125	9	0	55	9	75	2
K01971	2000	251	9	85	3	5	30	455
K01972	3521	2219	1550	1794	1969	1694	2382	1498
K01975	169	114	7	62	2	6	22	454
K01989	801	1902	1596	1648	1810	1783	2606	1454
K01990	3916	8535	5271	6636	7565	5144	7765	5488
K01991	146	306	141	68	416	3	597	9
K01992	3724	7125	4027	4392	8915	3459	7200	3442
K01993	406	116	49	98	139	1	203	4
K01994	126	92	0	13	0	4	12	447
K01995	3539	1971	129	1172	1124	34	544	656
K01996	3540	1977	129	1172	1124	34	544	656
K01997	3538	1973	129	1172	1124	34	544	656
K01998	3539	1973	127	1170	1124	33	544	656
K01999	3587	2120	176	1207	1262	35	752	662
K02000	841	232	527	80	653	11	183	1187
K02001	848	237	528	82	654	10	195	1187
K02002	864	267	523	82	644	14	197	1187
K02003	7735	14644	5000	10760	8032	4822	7907	6016
K02004	8927	11717	4962	9398	6292	5669	8981	6995
K02005	2813	2350	993	1245	2380	247	2101	534
K02006	4155	8282	5560	6684	8752	6679	9119	5233
K02007	511	1477	238	1092	186	227	731	228
K02008	2879	5921	3979	4948	5881	4955	6593	3734
K02009	21	52	182	92	47	213	514	39
K02010	1165	477	65	196	141	10	247	478
K02011	1169	480	72	198	142	16	251	478
K02012	1621	1854	74	1193	142	28	274	665
K02013	3132	4818	503	2864	2327	854	2606	1472
K02014	7566	1210	362	224	973	10	1461	35
K02015	4322	7251	1039	4038	2983	953	3147	2866
K02016	3353	6533	557	3885	1649	895	3068	1639
K02017	2044	154	2	35	3	5	35	1
K02018	2402	1809	70	1254	146	38	311	244
K02019	2021	80	8	119	1	10	12	27
K02020	2395	1768	67	1196	145	46	309	255
K02021	285	356	2	19	6	30	149	448
K02022	650	212	97	71	326	2	414	7
K02023	1286	270	739	475	243	1411	1353	925
K02024	210	18	0	0	0	0	4	0
K02025	3713	7513	1067	5186	3228	1165	2238	4139
K02026	4129	7367	1615	5200	3296	1952	2624	4078
K02027	2448	4192	1587	3614	3519	2939	4083	1600
K02028	6751	4919	5308	4313	8001	5759	8080	4582
K02029	10134	6968	4899	5016	9441	5332	7771	4453
K02030	7518	6822	6395	5505	9890	6334	9700	5633
K02031	3417	3784	1968	3238	2561	1981	2887	2452
K02032	6063	4419	2026	3278	2712	2044	3342	2505
K02033	4798	5778	2034	4253	2713	2063	3399	2665
K02034	4558	4479	2037	3311	2714	2058	3380	2490
K02035	5400	7439	6194	7376	5788	7007	9052	5014
K02036	1921	2446	2792	2206	3782	2993	4073	2194
K02037	1570	2177	1589	1803	2068	1695	2574	1491
K02038	1849	2382	1622	1757	3019	1687	2692	1468
K02039	1499	2060	1545	1759	1929	1685	2385	1466
K02040	1967	2744	1809	1814	3574	1700	3471	1501
K02041	508	391	693	498	105	1428	1221	1816
K02042	751	618	1383	980	211	2853	2417	2760
K02044	553	520	1426	961	348	2831	2550	2292
K02045	243	115	46	1	139	1	203	3
K02046	244	116	47	1	139	1	203	3
K02047	244	116	47	1	139	1	203	3
K02048	266	120	47	1	139	1	207	3
K02049	1995	3979	825	2592	2185	93	1412	1647
K02050	2960	5269	791	3565	2047	120	1240	1850
K02051	1882	3853	733	2662	1909	102	1058	1204
K02052	631	148	2	1	3	10	64	1
K02053	825	166	3	1	2	11	74	2
K02054	819	161	2	0	2	10	63	1
K02055	661	251	50	1	141	10	264	3
K02056	1662	3234	230	2444	1159	599	1267	921
K02057	3422	6508	1057	4948	2383	2041	2950	2676
K02058	623	155	59	46	141	3	217	13
K02062	216	18	0	0	0	0	1	0
K02063	217	19	0	0	0	0	1	0
K02064	217	19	0	0	0	0	1	0
K02065	2608	233	56	114	188	2	217	7
K02066	2605	233	56	114	188	2	217	8
K02067	2607	233	54	49	189	2	219	7
K02068	159	160	74	394	41	508	760	509
K02069	239	257	718	485	250	1341	1374	902
K02071	4712	2514	937	1615	1855	875	2054	1965
K02072	4695	2428	1487	1705	1785	1706	2268	2354
K02073	4961	2611	1925	2165	1910	2640	3992	2482
K02074	104	207	1454	508	935	1649	2011	801
K02075	286	218	1454	508	935	1649	2009	801
K02076	34	79	722	57	691	245	666	328
K02077	287	220	1491	849	960	2116	2704	849
K02078	4768	4150	2418	2903	3777	1989	3524	2494
K02081	29	55	6	63	3	1	13	5
K02082	376	342	1157	169	1679	841	796	687
K02083	27	77	29	60	4	33	14	14
K02086	498	441	859	430	1706	822	1662	858
K02092	26	86	46	0	138	1	195	2
K02093	26	86	46	0	138	1	195	2
K02094	26	86	46	0	138	1	195	2
K02095	26	86	46	0	138	1	195	2
K02096	26	86	46	0	138	1	195	2
K02097	26	86	46	0	138	1	195	2
K02099	255	1322	37	989	0	32	29	188
K02103	4	15	213	79	49	245	510	44
K02108	3725	2389	1573	1747	2920	1694	2497	1490
K02109	5816	2328	1595	1782	2108	1701	2579	1491
K02110	3444	2174	1541	1746	1970	1693	2381	1488
K02111	3456	2172	1543	1752	1970	1693	2381	1487
K02112	3456	2174	1543	1753	1970	1693	2382	1488
K02113	3443	2170	1539	1728	1969	1692	2369	1486
K02114	3444	2174	1543	1747	1970	1693	2381	1488
K02115	3444	2174	1543	1747	1970	1693	2381	1488
K02116	796	152	56	37	141	11	220	4
K02117	373	1476	43	1161	20	26	178	213
K02118	373	1476	43	1162	20	26	178	214
K02119	373	1476	42	1117	20	25	178	211
K02120	373	1476	43	1161	20	26	178	214
K02121	415	1461	43	1161	19	25	170	210
K02122	373	1476	42	1118	20	25	178	212
K02123	373	1476	43	1162	20	26	178	214
K02124	373	1476	43	1162	20	26	178	214
K02160	3424	2104	871	1200	1816	316	1204	1018
K02168	394	201	1	13	3	13	71	448
K02169	1832	96	3	31	0	0	4	0
K02188	290	1477	237	1146	185	226	723	236
K02189	268	1395	192	1145	46	225	532	234
K02190	262	1386	194	1190	46	234	527	256
K02191	42	136	217	98	184	207	699	43
K02193	771	49	5	37	49	0	18	3
K02194	775	62	7	83	49	10	19	29
K02195	886	65	7	83	49	10	19	29
K02196	207	18	0	0	0	0	5	0
K02197	775	62	7	83	49	10	19	29
K02198	935	74	7	83	49	10	19	29
K02199	959	44	0	1	0	0	7	0
K02200	971	73	5	4	50	0	22	3
K02203	3	3	20	27	0	25	6	48
K02204	551	30	3	0	0	0	5	0
K02217	1039	1745	64	1135	144	40	301	669
K02221	1582	840	1556	666	2056	1675	2529	1286
K02224	413	1695	514	1361	395	478	1596	292
K02226	268	1387	198	1107	46	226	536	232
K02227	304	1499	242	1161	187	228	743	239
K02229	50	92	0	0	3	9	45	0
K02230	42	105	49	12	141	2	210	4
K02231	690	2987	518	2231	394	491	1614	466
K02232	303	1496	241	1161	187	228	743	239
K02233	312	1496	249	1163	187	235	748	239
K02234	28	90	46	0	139	1	199	2
K02236	872	757	2284	933	3476	2438	3713	1650
K02237	2710	759	1484	713	1779	1681	2144	1305
K02238	3246	3526	1538	2812	1919	1705	2373	1671
K02240	506	442	1457	527	1775	1654	2074	1249
K02242	2367	565	1454	575	1774	1653	2071	1255
K02243	506	442	1457	527	1775	1654	2074	1249
K02244	660	552	1485	508	2725	1650	2175	804
K02245	506	442	1457	527	1775	1654	2074	1249
K02246	374	329	1454	508	1774	1648	2051	802
K02248	348	272	908	486	1128	1610	1898	504
K02250	21	51	1	0	2	5	25	0
K02258	557	36	5	2	49	0	16	2
K02259	668	275	57	2	195	15	302	4
K02274	651	247	56	14	195	14	285	7
K02275	650	243	56	14	194	14	284	7
K02276	644	220	54	2	193	10	269	5
K02279	258	1356	8	1008	1	22	22	203
K02283	327	1494	35	1097	7	40	93	226
K02284	51	173	91	1	277	2	390	3
K02285	51	173	91	1	277	2	390	3
K02286	51	173	91	1	277	2	390	3
K02287	26	86	46	0	138	1	195	2
K02288	26	86	46	0	138	1	195	2
K02289	26	86	46	0	138	1	195	2
K02290	51	173	91	1	277	2	390	3
K02291	577	118	78	4	143	32	200	12
K02292	26	86	46	0	138	1	195	2
K02293	26	86	46	0	138	1	195	2
K02294	26	86	46	0	138	1	195	2
K02301	681	270	56	15	194	15	297	7
K02302	276	56	7	0	6	2	37	4
K02303	147	266	49	12	143	16	287	4
K02304	400	1589	418	1300	117	486	1232	306
K02312	46	88	1	1	2	9	46	0
K02313	3616	2265	1545	1787	1969	1698	2389	1935
K02314	3547	2211	1552	1740	2018	1694	2391	1489
K02315	569	2709	87	2094	12	146	80	422
K02316	3483	2173	950	1649	1900	862	1970	1096
K02334	2888	2912	312	2447	263	741	1456	493
K02335	3492	2175	1553	1776	1970	1701	2386	1488
K02337	3899	2483	1576	1753	2920	1699	2508	1937
K02338	3899	2483	1578	1766	2920	1713	2518	1940
K02339	766	46	3	1	1	0	8	0
K02340	3252	872	1541	780	1967	1682	2355	1308
K02341	3483	2173	950	1637	1900	861	1969	1094
K02342	3192	1967	2113	2131	958	3089	3144	1478
K02343	3360	2083	1546	1727	1969	1689	2366	1040
K02344	215	16	0	0	0	0	0	0
K02346	1089	1985	1307	1658	1733	1461	1669	1446
K02347	24	63	1	36	2	5	26	4
K02348	436	431	462	146	1061	559	1234	112
K02355	3910	3760	1623	2985	2109	1728	2617	2166
K02356	3520	2176	2232	2198	2072	3092	3506	1959
K02357	3491	2174	1546	1740	1969	1694	2378	1487
K02358	3745	2217	1546	1785	1969	1694	2384	1493
K02361	110	181	3	0	5	18	99	1
K02371	735	1785	104	1172	985	72	316	690
K02372	3619	2106	1575	1315	2549	541	1827	1344
K02377	227	128	56	77	139	17	203	25
K02379	2619	296	4	107	5	23	80	30
K02380	216	17	0	68	0	0	4	1
K02385	301	1364	23	1037	0	26	22	187
K02386	1828	96	1	70	0	0	7	5
K02387	2129	1448	24	1071	1	26	30	189
K02388	2680	1456	24	1105	1	26	30	189
K02389	2085	1444	22	1071	1	26	30	189
K02390	4244	230	22	164	0	14	12	13
K02392	4523	1636	35	1289	1	34	36	219
K02393	1834	96	1	70	0	0	7	5
K02394	1834	96	1	70	0	0	7	5
K02396	1891	149	24	132	0	15	12	15
K02397	1893	144	9	126	0	7	9	11
K02398	43	64	2	125	0	1	4	10
K02400	2137	1451	24	1080	1	26	30	190
K02401	1830	98	22	77	0	14	11	7
K02404	253	103	2	124	0	0	4	10
K02405	2134	1446	23	1071	1	26	28	188
K02406	5820	1652	30	1231	1	28	38	212
K02407	1889	147	14	129	0	7	8	12
K02408	2129	1448	24	1071	1	26	30	189
K02409	2127	1450	11	1078	1	19	28	189
K02410	2129	1451	24	1080	1	26	30	190
K02411	2079	1442	10	1036	1	19	26	185
K02412	2129	1448	24	1071	1	26	30	189
K02413	275	1367	23	1071	1	26	25	188
K02414	33	51	0	88	0	0	3	7
K02415	2433	156	1	166	0	1	9	12
K02416	2129	1448	24	1071	1	26	30	189
K02417	3922	1606	18	1198	1	20	30	209
K02418	86	69	20	96	0	14	6	11
K02419	2129	1448	24	1071	1	26	30	189
K02420	2129	1448	24	1071	1	26	30	189
K02421	1830	98	22	77	0	14	10	7
K02422	2152	1531	26	1202	1	26	30	210
K02426	810	115	47	31	139	1	204	2
K02427	775	67	8	37	49	0	19	3
K02428	301	203	52	75	143	19	261	25
K02429	22	4	203	100	49	239	507	39
K02431	19	38	19	39	0	7	5	9
K02433	6543	2885	3124	2307	4077	3359	4915	1856
K02434	5946	2736	3071	2316	3936	3366	4706	1877
K02435	5938	2714	3062	2306	3887	3358	4694	1847
K02437	284	421	265	299	195	266	832	503
K02438	271	130	28	9	6	23	71	8
K02439	1992	70	0	0	0	0	4	0
K02440	1084	748	2077	579	3399	1777	2503	1585
K02441	215	17	0	0	0	0	2	1
K02443	152	159	20	61	2	16	43	459
K02444	232	86	14	69	2	7	14	6
K02445	432	110	38	6	6	43	34	10
K02446	417	267	3	94	6	18	91	454
K02453	1844	83	2	0	0	0	6	1
K02454	1851	99	2	36	0	0	8	4
K02455	230	42	1	0	0	0	5	0
K02456	1869	212	1	193	0	0	8	22
K02466	21	45	0	54	0	0	1	4
K02469	3895	3681	1619	2740	2111	1720	2627	2121
K02470	4151	3812	1605	2740	2923	1719	2549	2122
K02471	247	139	52	2	139	1	197	2
K02472	198	196	1	13	3	16	71	448
K02474	1827	107	8	66	2	12	34	1
K02475	48	91	1	0	2	9	47	0
K02476	48	91	1	0	2	9	46	0
K02477	69	155	12	298	0	17	4	50
K02478	35	59	0	91	0	0	3	9
K02479	28	88	47	0	139	1	198	2
K02481	1765	72	2	99	0	0	3	2
K02483	5579	634	284	65	330	230	1006	484
K02484	5446	455	57	32	145	12	287	5
K02485	73	177	91	1	277	2	391	3
K02487	29	92	46	1	139	1	197	2
K02488	61	196	96	3	326	2	404	6
K02492	2133	354	237	105	191	237	792	65
K02493	3445	2174	1545	1740	1969	1694	2378	1487
K02494	220	36	3	0	0	0	5	0
K02495	5735	3747	220	2308	1317	76	858	895
K02496	220	36	3	0	0	0	2	0
K02497	20	50	1	0	2	5	25	0
K02498	222	38	3	0	0	0	5	0
K02499	276	1416	6	1043	2	17	46	192
K02500	3054	1850	122	1220	160	77	336	691
K02501	1439	1811	121	1210	160	68	338	669
K02502	181	299	113	191	154	45	245	490
K02503	2675	2042	1540	1704	1918	1685	2322	1484
K02504	215	16	0	0	0	0	1	0
K02505	215	16	0	0	0	0	1	0
K02506	204	16	0	0	0	0	0	0
K02507	215	16	0	0	0	0	1	0
K02509	58	91	401	77	100	484	1061	78
K02510	61	110	5	34	2	9	49	1
K02517	2628	244	7	70	3	9	61	5
K02518	3493	2177	1543	1733	1968	1694	2374	1487
K02519	3491	2174	1545	1706	1968	1694	2378	1486
K02520	3491	2174	1546	1740	1969	1694	2377	1487
K02521	215	16	0	0	0	0	1	0
K02523	2579	143	10	79	49	1	21	6
K02525	3	1	230	42	52	270	512	48
K02526	29	66	3	56	1	1	2	6
K02527	2575	135	5	69	0	0	12	4
K02528	1877	2138	1546	1740	1969	1694	2377	1487
K02529	4251	7568	5416	7645	7127	7097	10587	5798
K02530	424	361	1178	116	1709	848	963	682
K02531	346	268	700	111	1058	938	702	427
K02532	92	58	531	18	659	10	268	288
K02533	801	132	49	37	139	1	203	3
K02535	2600	221	51	82	139	2	205	8
K02536	2601	222	51	82	139	2	205	9
K02538	26	78	1	54	1	2	13	4
K02547	11	47	3	56	0	0	3	8
K02548	485	560	3492	1869	2564	4206	5550	2008
K02549	322	255	80	5	149	47	286	11
K02551	319	252	55	38	146	16	283	2
K02552	272	165	51	1	143	7	232	2
K02553	293	118	3	0	2	9	52	0
K02556	2696	1539	25	1202	1	26	32	210
K02557	4349	1605	26	1245	1	27	37	211
K02558	220	36	4	1	0	0	5	0
K02560	215	16	0	0	0	0	1	0
K02562	203	17	0	0	0	0	1	0
K02563	3605	2265	1545	1747	1969	1698	2388	1934
K02564	920	1970	1458	1720	1776	1661	2159	1470
K02566	64	119	3	0	3	9	54	0
K02567	2017	93	2	45	0	9	2	23
K02568	2017	93	2	10	0	9	2	22
K02569	216	22	0	35	0	0	1	1
K02570	2017	93	2	44	0	9	2	23
K02572	1856	57	0	0	0	0	2	0
K02573	2044	92	2	45	0	9	2	23
K02574	2044	92	5	55	0	18	3	48
K02575	132	197	253	49	191	257	764	63
K02588	245	1305	8	949	0	13	25	178
K02594	16	60	2	93	0	0	1	9
K02598	19	45	3	54	0	0	2	15
K02600	3491	2174	1545	1740	1969	1694	2378	1487
K02601	3492	2176	1556	1770	1970	1713	2385	1531
K02609	55	87	1	0	2	9	48	0
K02610	55	85	1	0	2	9	48	0
K02611	55	85	1	0	2	9	48	0
K02612	55	85	1	0	2	9	48	0
K02613	56	85	0	0	2	9	48	0
K02614	114	137	19	43	21	14	197	2
K02618	56	89	0	0	2	9	48	0
K02619	332	208	5	85	6	14	92	6
K02621	741	480	1462	565	1775	1653	2083	1250
K02622	1022	697	1492	565	2726	1654	2200	1253
K02624	53	95	0	34	2	9	48	1
K02634	26	86	46	0	138	1	195	2
K02635	26	86	46	0	138	1	195	2
K02636	51	173	91	1	277	2	390	3
K02637	26	86	46	0	138	1	195	2
K02638	26	86	46	0	138	1	195	2
K02639	128	432	228	2	692	5	975	8
K02640	26	86	46	0	138	1	195	2
K02641	26	86	46	0	138	1	195	2
K02647	449	1326	224	994	46	239	538	229
K02650	290	531	159	135	434	13	744	470
K02652	265	432	115	262	277	24	411	507
K02653	434	1657	79	1246	140	35	240	685
K02654	4538	3410	172	2313	305	91	703	472
K02656	201	36	3	0	0	0	4	0
K02657	82	266	137	2	416	3	588	4
K02658	80	265	137	2	416	3	587	4
K02659	55	178	91	1	277	2	392	3
K02660	80	265	137	2	416	3	587	4
K02662	62	246	55	225	138	10	200	53
K02663	44	165	49	90	138	1	198	17
K02664	32	118	49	36	138	1	200	6
K02666	34	131	48	72	138	1	200	9
K02669	173	303	123	203	278	20	409	55
K02679	215	16	0	0	0	0	1	0
K02680	215	16	0	0	0	0	1	0
K02681	204	16	0	0	0	0	1	0
K02682	215	16	0	0	0	0	1	0
K02686	217	35	3	1	0	0	1	0
K02687	2743	1956	1532	1702	1914	1671	2291	1016
K02688	23	45	0	88	0	0	0	5
K02689	26	86	46	0	138	1	195	2
K02690	26	86	46	0	138	1	195	2
K02691	26	86	48	10	138	10	195	24
K02692	26	86	46	0	138	1	195	2
K02693	26	86	46	0	138	1	195	2
K02694	26	86	46	0	138	1	195	2
K02696	26	86	46	0	138	1	195	2
K02697	26	86	46	0	138	1	195	2
K02698	51	173	91	1	277	2	390	3
K02699	26	86	46	0	138	1	195	2
K02700	26	86	46	0	138	1	195	2
K02702	26	86	46	0	138	1	195	2
K02703	102	346	182	2	554	4	780	6
K02704	26	86	46	0	138	1	195	2
K02705	51	173	91	1	277	2	390	3
K02706	51	173	91	1	277	2	390	3
K02707	26	86	46	0	138	1	195	2
K02708	26	86	46	0	138	1	195	2
K02709	26	86	46	0	138	1	195	2
K02710	26	86	46	0	138	1	195	2
K02711	26	86	46	0	138	1	195	2
K02712	26	86	46	0	138	1	195	2
K02713	26	86	46	0	138	1	195	2
K02714	26	86	46	0	138	1	195	2
K02715	26	86	46	0	138	1	195	2
K02716	26	86	46	0	138	1	195	2
K02717	26	86	46	0	138	1	195	2
K02718	26	86	46	0	138	1	195	2
K02719	51	173	91	1	277	2	390	3
K02720	51	173	91	1	277	2	390	3
K02722	26	86	46	0	138	1	195	2
K02723	26	86	46	0	138	1	195	2
K02724	26	86	46	0	138	1	195	2
K02742	217	18	0	0	0	0	2	0
K02744	359	292	711	144	1062	954	728	434
K02745	305	253	35	7	952	2	124	7
K02746	294	253	35	7	952	2	124	7
K02747	294	253	34	7	952	2	124	7
K02750	19	48	90	414	36	567	717	86
K02755	281	218	32	1	951	2	119	3
K02756	282	218	31	1	951	2	119	3
K02757	672	1881	2103	2928	1290	4536	4215	1659
K02759	1132	2226	1363	2109	2739	1884	2641	1038
K02760	1156	2322	1373	2217	2750	1885	2663	1048
K02761	1300	2334	5453	4764	3977	9371	9682	3709
K02763	19	50	1	0	2	4	25	0
K02764	19	50	1	0	2	4	25	0
K02765	410	1521	9	1016	4	22	75	637
K02768	360	440	43	177	955	7	158	29
K02769	332	381	33	107	954	6	148	12
K02770	1133	2132	1273	1786	1731	1438	1642	1434
K02771	58	51	23	7	30	6	162	0
K02773	95	187	1241	699	164	2134	1532	856
K02774	92	205	611	322	71	835	429	422
K02775	136	200	2009	486	273	2741	1877	1237
K02777	587	494	1270	1026	1723	1857	2089	837
K02778	562	435	61	0	1902	2	233	6
K02779	863	538	1197	109	2640	841	933	686
K02781	81	178	1159	624	746	1301	1260	746
K02782	24	76	1	54	1	1	10	4
K02783	104	271	543	313	664	17	196	327
K02784	216	17	0	0	0	0	0	0
K02786	360	302	702	118	1060	941	717	427
K02787	294	248	31	0	951	2	128	3
K02788	641	519	733	118	2010	941	834	430
K02791	293	1431	3	1116	1	12	23	201
K02793	740	808	2932	1307	4034	2628	2964	1801
K02794	1327	982	4269	1526	4836	3791	3908	2594
K02795	1329	979	3747	1507	4197	3788	3791	2306
K02796	1255	885	3672	1459	4154	3668	3576	2269
K02798	174	175	46	413	37	472	734	501
K02800	414	195	49	414	38	472	737	501
K02804	109	188	19	56	4	21	80	16
K02806	233	84	4	54	0	1	6	5
K02808	281	218	59	4	954	32	122	12
K02809	581	485	90	5	1907	38	262	15
K02810	1391	2203	2060	2236	3741	3296	3499	1481
K02817	281	218	30	0	951	1	117	3
K02818	302	268	31	0	953	5	143	3
K02819	395	356	61	2	982	20	319	4
K02821	596	326	53	62	962	10	150	18
K02822	936	627	95	183	1923	11	281	35
K02823	630	1728	87	1211	985	40	340	236
K02824	1038	1886	1487	1687	1776	1682	2107	1480
K02825	862	715	2088	1079	2001	2874	3408	1697
K02826	20	50	1	0	2	4	25	0
K02827	20	50	1	0	2	4	25	0
K02829	20	50	1	0	2	4	25	0
K02834	3491	2174	1545	1706	1969	1694	2378	1486
K02835	3491	2174	1546	1740	1969	1694	2378	1487
K02836	3478	2173	1545	1734	1969	1694	2376	1487
K02837	971	1904	1528	1558	1916	1679	2330	1002
K02838	3491	2174	1546	1740	1969	1694	2378	1487
K02840	10	8	771	76	699	340	651	360
K02841	1828	91	4	1	0	0	4	0
K02843	4229	177	4	49	0	1	7	6
K02849	1640	53	0	37	0	0	3	4
K02851	215	16	0	0	0	0	1	0
K02852	45	86	46	1	139	1	196	2
K02858	408	209	76	111	145	37	234	19
K02859	23	29	1401	507	792	1638	1753	799
K02860	3760	2391	1575	1722	2919	1694	2493	1488
K02863	3491	2174	1545	1740	1969	1694	2378	1487
K02864	3483	2173	950	1648	1900	862	1970	1095
K02867	3491	2174	1545	1740	1969	1694	2378	1487
K02871	3494	2187	1545	1776	1969	1694	2379	1490
K02874	3489	2159	1543	1740	1969	1694	2378	1487
K02876	3490	2159	1543	1740	1969	1694	2378	1487
K02878	3490	2159	1543	1740	1969	1694	2378	1487
K02879	3491	2173	1544	1733	1968	1694	2375	1487
K02881	3491	2174	1546	1740	1969	1694	2378	1487
K02884	3491	2174	1545	1740	1969	1694	2378	1487
K02886	3491	2174	1545	1740	1969	1694	2378	1487
K02887	3366	2082	1546	1727	1969	1689	2366	1040
K02888	3616	2265	1546	1753	1969	1698	2389	1934
K02890	3491	2174	1546	1740	1969	1694	2378	1487
K02892	3491	2174	1545	1740	1969	1694	2378	1487
K02895	3491	2174	1546	1740	1969	1694	2378	1487
K02897	2735	398	60	114	195	16	309	12
K02899	3616	2265	1546	1753	1969	1698	2389	1934
K02902	3498	2169	1542	1730	1969	1685	2384	1464
K02904	3491	2174	1545	1739	1969	1694	2378	1487
K02906	3772	2391	1576	1740	2919	1694	2495	1490
K02907	1094	1969	1491	1689	1780	1693	2165	1480
K02909	3637	2289	1550	1753	1971	1698	2399	1934
K02911	3500	2185	1546	1740	1970	1694	2384	1486
K02913	3607	2330	2181	2147	2649	2300	3251	2313
K02914	3611	2250	1537	1705	1958	1697	2371	1928
K02916	3296	2157	1545	1740	1969	1694	2377	1487
K02919	3104	1952	1455	1360	983	1233	1561	1433
K02926	3491	2174	1545	1740	1969	1694	2379	1487
K02931	3491	2174	1545	1739	1969	1694	2378	1486
K02933	3490	2159	1543	1740	1969	1694	2378	1487
K02935	3491	2174	1546	1740	1969	1694	2375	1487
K02939	3491	2174	1545	1740	1969	1694	2378	1487
K02945	3275	1001	1591	874	2105	1689	2548	1319
K02946	3491	2174	1492	1720	1959	1594	2359	1453
K02948	3491	2174	1545	1740	1969	1694	2378	1487
K02950	3490	2159	1543	1740	1969	1694	2378	1487
K02952	3490	2173	1545	1740	1969	1694	2378	1487
K02954	3420	2250	2372	2197	2103	3221	3992	1960
K02956	3481	2159	948	1649	1900	862	1969	1096
K02959	3491	2174	1544	1740	1969	1694	2378	1487
K02961	3491	2174	1546	1739	1969	1694	2378	1486
K02963	3491	2174	1546	1740	1969	1694	2377	1487
K02965	3489	2173	1546	1740	1969	1694	2377	1487
K02967	3491	2174	1546	1740	1969	1694	2378	1487
K02968	3491	2174	1545	1739	1969	1694	2378	1487
K02970	3442	2151	1585	1689	2102	1676	2510	1463
K02982	3491	2174	1539	1738	1969	1687	2377	1486
K02986	3491	2163	1543	1749	1969	1694	2378	1489
K02988	3491	2174	1546	1740	1969	1694	2378	1486
K02990	3491	2174	1545	1740	1969	1694	2377	1484
K02992	3491	2174	1545	1739	1969	1694	2378	1487
K02994	3491	2174	1545	1740	1969	1694	2378	1487
K02996	3494	2187	1545	1775	1969	1694	2379	1489
K03040	3491	2174	1547	1746	1970	1694	2382	1486
K03043	1590	2030	1544	1720	1968	1689	2362	1040
K03046	1742	2208	1591	1741	2107	1695	2572	1488
K03048	381	351	1457	514	1775	1650	2063	802
K03060	3430	2170	1541	1685	1968	1693	2372	1484
K03070	3619	2388	1391	1766	1945	1503	2076	1462
K03071	775	67	8	3	49	0	19	2
K03072	2714	343	64	88	192	11	278	11
K03073	3366	2082	1544	1727	1969	1689	2367	1039
K03074	2714	343	66	89	192	11	278	17
K03075	3490	2174	1545	1740	1968	1694	2377	1486
K03076	3842	2474	1591	1747	2940	1701	2651	1490
K03077	31	45	1	60	0	0	2	4
K03078	217	22	2	6	1	0	9	0
K03079	76	24	9	6	1	1	13	4
K03081	293	236	40	0	961	2	134	3
K03082	486	237	39	0	961	1	133	3
K03086	3628	2315	1562	1810	1969	1705	2392	1944
K03087	196	520	228	3	694	14	1022	8
K03088	4800	19895	456	14275	598	357	1469	4091
K03089	776	67	9	37	49	0	19	4
K03090	85	276	94	64	280	8	418	10
K03091	2104	7460	1514	6137	797	1748	1955	3613
K03092	2096	1500	13	1183	1	22	39	228
K03095	380	349	1454	508	1774	1649	2052	802
K03100	4932	4651	2888	3377	5728	3040	4419	2890
K03101	3484	2174	959	1653	1900	868	1974	1099
K03106	3504	2204	1546	1740	1969	1695	2388	1487
K03110	3483	2173	950	1649	1900	862	1970	1096
K03111	4707	5608	1768	3918	3115	1918	3087	2403
K03113	1890	148	47	43	139	2	199	4
K03116	2764	511	122	179	350	37	626	58
K03117	2077	196	4	35	5	10	68	1
K03118	2742	440	75	126	213	30	443	33
K03147	1952	454	75	287	144	32	282	61
K03148	34	71	2	126	0	0	1	7
K03149	1932	373	55	94	144	15	280	10
K03150	105	175	27	379	1	11	13	62
K03151	986	1862	1487	1666	1776	1683	2105	1482
K03152	2815	2011	1496	1696	1782	1685	2211	1905
K03153	98	250	50	0	144	15	274	2
K03154	1932	373	62	108	144	16	281	19
K03168	3558	2289	1590	1740	2108	1695	2577	1487
K03169	1147	4321	646	3270	655	175	262	1366
K03177	4053	2609	1604	1728	3870	1681	2599	1489
K03179	2414	226	63	115	199	2	233	11
K03182	1860	192	56	117	139	9	205	10
K03183	5260	2126	1835	2071	812	3106	4010	1196
K03185	605	121	51	3	188	1	216	4
K03186	1868	192	56	117	139	9	205	10
K03187	160	129	54	2	140	9	219	2
K03188	162	133	54	2	140	9	220	2
K03189	161	132	54	2	140	9	220	2
K03190	162	133	54	2	140	9	220	2
K03191	115	4	0	0	0	0	1	0
K03192	30	94	46	0	138	1	203	2
K03194	194	16	0	0	0	0	0	0
K03195	55	82	5	0	49	0	14	3
K03196	124	82	5	34	49	0	15	3
K03197	196	42	0	0	0	0	2	1
K03198	10	23	5	34	49	0	13	3
K03199	205	90	5	2	49	0	14	3
K03201	563	74	10	2	98	0	22	5
K03203	53	76	5	2	49	0	12	3
K03204	63	103	10	2	98	0	27	5
K03205	1402	5676	167	3960	1143	91	433	818
K03210	3739	2322	1525	1705	2780	1684	2295	1465
K03212	218	19	1	0	2	0	6	0
K03214	215	16	0	0	0	0	1	0
K03215	222	38	3	1	0	0	8	0
K03216	3754	2361	1566	1686	2868	1684	2473	1464
K03217	4325	2919	3031	2261	4696	3357	4609	2739
K03218	3518	2173	1543	1733	1968	1694	2375	1486
K03269	409	72	4	31	0	0	6	0
K03270	2028	125	14	69	0	7	11	5
K03271	2766	160	26	45	1	14	13	3
K03272	4558	195	7	70	1	7	10	3
K03273	2050	199	51	35	139	1	201	3
K03274	2021	108	4	35	0	0	2	1
K03281	73	116	566	97	780	3	332	296
K03282	937	1916	1536	1573	1918	1689	2347	1021
K03284	2993	2206	349	1291	1180	304	1149	730
K03285	197	30	3	0	0	0	0	0
K03286	1869	101	3	35	0	0	12	1
K03287	3250	316	94	134	277	2	397	6
K03291	209	23	0	0	0	0	1	0
K03292	442	1577	611	1109	780	42	364	956
K03293	1000	2148	5942	3459	4241	7334	8658	3919
K03294	802	1965	4814	3484	3693	6407	8191	2811
K03295	308	329	912	534	187	1660	1883	959
K03296	6254	676	123	327	280	19	455	483
K03297	774	32	63	32	12	116	34	56
K03299	503	237	210	92	56	252	601	47
K03300	114	175	56	20	12	110	82	34
K03303	2204	386	785	888	147	1969	1944	999
K03304	1742	44	1	34	1	0	7	1
K03305	188	321	1438	650	804	1689	1867	824
K03306	2329	1575	125	1022	155	136	300	240
K03307	469	1690	32	1246	8	43	155	214
K03308	5037	3242	83	2263	10	93	153	1830
K03309	9	10	516	52	640	1	125	289
K03310	2133	6359	132	4262	997	148	645	1324
K03311	681	1782	2223	1831	936	2761	2951	1451
K03312	2292	1706	59	1079	142	27	277	647
K03313	2189	155	9	11	4	10	26	23
K03314	215	16	0	0	0	0	1	0
K03315	522	1561	1602	1729	841	1880	2325	1057
K03316	358	267	1007	446	909	969	2122	437
K03317	290	207	764	111	830	246	855	334
K03319	468	161	968	533	170	1817	1704	608
K03320	1778	161	733	114	704	259	719	355
K03321	266	110	50	9	141	2	204	4
K03322	47	81	15	0	15	7	55	1
K03324	2306	1725	69	1294	23	45	207	693
K03325	443	1576	82	984	146	73	300	640
K03326	272	56	2	3	1	1	9	0
K03327	863	201	65	164	158	7	354	5
K03328	220	262	563	63	781	12	363	738
K03335	575	33	12	2	3	7	22	1
K03336	566	25	9	2	1	7	13	1
K03337	566	25	9	2	2	7	13	1
K03338	565	22	9	2	2	8	13	1
K03342	231	162	21	0	20	9	159	0
K03346	383	333	859	423	1706	817	1644	411
K03366	46	66	924	95	741	488	1169	366
K03367	390	393	1446	562	1764	1650	2035	807
K03380	48	99	3	0	2	9	46	0
K03382	241	1302	4	941	1	12	26	176
K03385	1989	92	2	44	0	9	1	23
K03386	2299	395	279	190	253	261	793	521
K03387	176	154	13	44	14	9	66	448
K03388	0	0	1	145	0	0	0	4
K03389	27	87	48	75	138	10	196	24
K03394	398	1639	502	1246	393	474	1591	305
K03399	16	50	172	97	46	206	504	42
K03402	1572	2305	1603	1186	4297	537	2041	888
K03403	52	173	91	1	277	2	390	3
K03404	35	97	48	0	140	1	204	2
K03405	83	181	48	0	141	10	248	2
K03406	12507	13947	157	11288	8	210	300	1958
K03407	2168	1519	21	1187	1	20	33	203
K03408	2256	1641	83	1358	140	35	232	222
K03410	304	1368	23	1045	0	26	23	188
K03411	337	1385	23	1073	0	25	24	190
K03412	2152	1552	53	1117	140	14	226	194
K03413	2206	1536	34	1273	1	27	41	218
K03415	3769	147	1	102	0	0	8	3
K03417	217	102	0	0	2	9	52	0
K03423	1804	76	0	0	0	0	2	0
K03424	3715	2212	1557	1780	1970	1702	2397	1488
K03426	515	1420	34	986	17	28	106	189
K03427	5197	2564	1206	1787	3777	1164	2546	1164
K03428	26	86	46	0	138	1	195	2
K03429	619	701	1513	753	1913	1662	2268	1282
K03430	265	1378	10	997	1	20	32	181
K03431	3470	2153	1546	1705	1920	1700	2367	1485
K03435	218	20	0	0	0	0	2	0
K03436	1098	2104	1338	1519	2683	1458	1775	1413
K03437	918	2052	1537	1682	1920	1684	2362	1460
K03438	3616	2268	1561	1758	1969	1705	2392	1936
K03439	3483	2153	1538	1682	1919	1684	2367	1460
K03442	1388	2279	1576	1735	2057	1693	2592	1468
K03446	219	24	1	65	0	1	4	2
K03449	553	474	263	41	1034	266	864	43
K03451	28	80	6	8	3	5	36	0
K03453	105	180	4	101	4	18	103	2
K03455	1927	264	1460	622	982	1645	1991	806
K03457	38	58	2	57	1	1	14	5
K03458	576	1603	1479	1654	830	1703	1990	1043
K03465	2445	339	60	159	190	20	260	47
K03466	3542	2287	2030	1740	2489	1707	2405	1771
K03469	3094	1814	1585	1657	1604	1069	2281	1407
K03470	3479	2174	1542	1734	1969	1694	2375	1486
K03471	500	432	86	30	986	48	328	460
K03474	785	152	50	32	139	1	203	2
K03475	986	728	95	219	1925	19	327	39
K03476	533	255	41	0	961	2	136	6
K03477	204	18	0	0	0	0	1	0
K03478	20	46	9	62	1	7	6	6
K03480	145	144	5	21	3	9	42	447
K03481	36	138	643	893	700	1034	1534	442
K03483	29	83	46	394	36	467	720	53
K03484	622	1652	1593	1859	1813	2253	2776	1086
K03486	372	367	115	76	992	119	322	41
K03488	426	612	1406	1593	1183	3137	3068	1010
K03489	16	9	1164	129	718	933	554	712
K03491	718	869	136	787	1968	461	1108	110
K03492	21	37	1076	376	1315	470	958	625
K03493	281	220	39	0	961	1	133	3
K03495	3559	2168	1540	1743	1964	1679	2329	1912
K03496	4037	5260	2883	3938	2267	2700	3650	3100
K03497	4380	6573	2460	5342	2837	2566	4057	3399
K03498	2057	3448	384	2422	1192	330	1255	941
K03499	2318	3732	954	2437	1874	371	1566	1700
K03500	1673	2098	1542	1702	1920	1694	2365	1485
K03501	3608	2244	1540	1752	1920	1698	2378	1932
K03502	501	1621	378	1486	246	849	1637	778
K03503	55	92	47	65	139	1	198	2
K03517	2067	442	66	195	144	17	292	473
K03518	819	1448	20	1138	2	13	30	211
K03519	546	14	2	1	0	0	0	0
K03521	1408	3132	37	2312	6	77	134	1366
K03522	1408	3132	36	2302	6	68	134	1344
K03523	1500	2155	849	1199	1817	305	1286	1011
K03524	3469	2158	860	1277	1865	298	1254	1015
K03525	2769	1671	80	1224	141	35	249	682
K03526	2971	1731	86	1213	146	43	311	234
K03527	3096	1823	87	1217	146	47	322	684
K03528	217	18	0	0	0	0	5	0
K03529	1457	2055	1537	1673	1918	1694	2356	1484
K03530	3796	3748	1685	3151	2272	2164	3469	2590
K03531	3492	2176	1546	1739	1969	1694	2378	1486
K03532	171	37	0	0	0	0	2	0
K03535	30	51	1	0	2	5	28	0
K03536	3608	2244	1538	1731	1920	1688	2378	1908
K03537	10	45	0	54	0	0	0	4
K03543	219	24	1	99	1	0	6	2
K03544	3492	2140	1559	1786	1967	1692	2334	1497
K03545	3730	3477	1563	2686	1969	1712	2401	1667
K03546	573	1740	832	1198	970	265	1098	986
K03547	520	1653	791	1187	832	270	904	984
K03548	217	18	0	0	0	0	3	0
K03549	46	29	1873	904	852	2730	2378	1209
K03550	3603	2265	949	1662	1900	866	1980	1540
K03551	3616	2265	1546	1753	1969	1698	2389	1934
K03553	3517	2260	1597	1742	2107	1701	2575	1489
K03554	223	50	6	0	0	0	3	0
K03555	1646	2002	1539	1724	1964	1675	2316	1465
K03556	453	1340	10	980	1	19	28	180
K03557	220	36	3	0	0	0	5	0
K03558	2580	155	8	71	49	0	21	7
K03559	6274	555	150	151	465	4	616	15
K03560	219	22	0	1	0	0	6	0
K03561	3918	449	146	112	416	4	602	11
K03562	773	53	5	71	49	0	19	4
K03563	2323	1459	25	1073	1	26	31	188
K03564	2877	721	174	192	473	28	709	482
K03565	1641	1989	1491	1678	1780	1692	2156	1480
K03566	231	41	1	0	1	0	11	1
K03568	955	360	97	87	279	7	411	459
K03569	5489	3672	2963	3436	1914	3349	4044	4280
K03570	3287	1982	946	1616	1895	848	1896	646
K03571	330	215	1453	626	823	1665	1956	843
K03572	1619	2002	1539	1712	1964	1674	2315	1463
K03573	215	16	0	0	0	0	1	0
K03574	3040	4414	2120	2643	5596	1566	3213	1916
K03575	3381	2040	123	1051	1128	49	610	655
K03576	218	32	4	0	0	0	8	0
K03577	81	71	22	2	19	12	145	1
K03578	271	119	4	1	5	9	65	0
K03579	106	95	3	34	4	9	60	1
K03580	222	17	1	0	0	0	3	0
K03581	1070	2008	942	1599	1847	843	1898	1074
K03582	255	65	5	1	1	0	14	0
K03583	227	41	4	1	1	0	13	0
K03584	1675	2097	1543	1714	1968	1693	2371	1484
K03585	1843	106	7	97	1	0	17	1
K03586	220	36	2	0	0	0	5	0
K03587	2664	328	61	88	193	21	277	29
K03588	3620	2300	1566	1755	1970	1707	2405	1945
K03589	1430	761	1533	706	1967	1681	2342	1300
K03590	1347	466	1465	611	1823	1650	2078	809
K03591	215	16	0	0	0	0	1	0
K03592	954	357	97	87	278	7	411	459
K03593	2810	481	60	95	195	20	313	457
K03594	200	204	11	227	1	14	28	489
K03595	3483	2173	950	1649	1900	862	1970	1096
K03596	3491	2174	1546	1739	1969	1694	2378	1486
K03597	219	22	0	0	0	0	3	0
K03598	219	22	0	0	0	0	3	0
K03599	220	36	3	1	0	0	5	0
K03600	220	36	3	1	0	0	5	0
K03601	3479	2174	1545	1734	1969	1694	2377	1487
K03602	3430	2170	1544	1734	1969	1693	2374	1487
K03603	215	17	0	0	0	0	1	0
K03604	220	42	11	74	0	7	5	9
K03605	1811	75	0	68	0	0	4	1
K03606	37	88	47	0	138	1	197	2
K03607	215	16	0	0	0	0	1	0
K03608	1890	228	71	103	139	15	208	15
K03609	2146	1575	599	1149	780	29	357	502
K03610	1897	236	589	124	779	17	333	307
K03611	225	62	4	3	0	0	8	0
K03612	480	1420	29	1189	2	20	33	209
K03613	605	1512	29	1202	2	23	44	656
K03614	605	1511	30	1201	2	24	44	655
K03615	605	1511	31	1202	2	24	44	656
K03616	357	173	4	102	0	4	17	459
K03617	605	1511	30	1201	2	24	44	656
K03620	1812	76	2	44	0	10	4	23
K03621	3424	2055	1535	1733	1914	1684	2301	1485
K03624	3713	3391	2402	3163	1982	3347	3833	2175
K03625	3491	2174	1545	1740	1969	1694	2378	1487
K03628	2735	387	551	203	697	32	236	331
K03629	1665	2080	946	1597	1900	861	1967	1093
K03630	1567	1999	1539	1712	1964	1674	2318	1464
K03631	3463	2152	941	1624	1850	847	1943	1091
K03632	215	16	0	0	0	0	1	0
K03633	215	16	0	0	0	0	1	0
K03634	2023	111	3	35	0	0	7	1
K03635	2666	335	249	51	193	253	787	43
K03636	2096	322	293	52	328	245	931	44
K03637	2917	1687	93	1075	149	68	310	230
K03638	602	148	247	51	190	244	733	42
K03639	2924	1724	94	1142	149	69	311	240
K03640	2579	132	6	37	49	0	20	4
K03641	2576	128	5	37	49	0	20	4
K03642	2596	210	50	47	139	2	206	5
K03643	222	38	3	1	0	0	8	0
K03644	932	387	104	46	333	16	493	9
K03645	215	16	0	0	0	0	1	0
K03646	219	22	0	35	0	0	5	1
K03647	528	509	2213	630	1905	2634	3158	1200
K03648	2668	742	1483	701	1780	1671	2150	1278
K03649	183	182	1	13	2	14	59	447
K03650	3558	2168	1538	1736	1963	1679	2326	1912
K03651	242	104	46	1	139	1	200	2
K03652	443	1591	937	1498	295	1658	1895	1146
K03654	770	1843	1989	1681	1708	1586	2362	1733
K03655	3534	2277	1604	2093	1997	2165	3117	1558
K03656	220	36	3	0	0	0	5	0
K03657	6080	5366	3057	4428	2921	3399	4513	2718
K03660	368	1445	45	1145	1	27	29	214
K03664	3491	2174	1546	1740	1969	1694	2378	1487
K03665	1133	2114	1539	1786	1920	1693	2365	1490
K03666	527	1571	55	1103	141	18	248	203
K03667	2076	227	1209	541	794	1404	1296	767
K03671	5791	4001	2948	3040	3598	2004	3712	2776
K03673	2034	138	3	1	0	0	8	0
K03674	215	16	0	0	0	0	1	0
K03675	198	16	0	0	0	0	0	0
K03676	746	315	99	16	326	6	421	453
K03683	217	18	0	0	0	0	5	0
K03684	1400	242	57	13	193	20	276	27
K03685	3491	2174	1546	1740	1969	1694	2378	1487
K03686	3815	3688	1630	2731	2113	1730	2665	1680
K03687	3491	2174	1545	1739	1969	1694	2377	1484
K03688	606	137	749	181	740	266	665	387
K03689	26	86	46	0	138	1	195	2
K03693	352	291	648	91	1049	839	691	394
K03694	2528	117	4	36	0	0	9	1
K03695	3089	2054	654	1228	975	56	689	1418
K03696	901	2031	1534	1679	1918	1693	2354	1482
K03697	599	1586	1462	1451	1773	1657	2049	978
K03698	811	1828	1306	1595	1730	1466	1595	1423
K03699	832	1884	1333	1609	1865	1440	1773	1438
K03700	519	444	1475	540	1775	1661	2080	1256
K03701	3506	2194	2335	2186	2690	2475	3726	1887
K03702	3491	2174	1546	1740	1969	1694	2378	1487
K03703	3484	2166	1023	1722	1328	1686	2253	1196
K03704	1803	2327	2222	2038	2509	1953	2770	1874
K03705	1621	2081	1535	1661	1919	1692	2358	1482
K03706	378	403	71	105	982	18	305	26
K03707	379	1614	36	946	11	70	159	186
K03708	393	444	773	216	1671	252	939	354
K03709	533	611	770	69	1671	279	1083	332
K03710	1216	2521	2765	2415	2898	3845	3932	1874
K03711	3648	3551	795	2213	1344	64	1264	1139
K03712	1300	2389	915	1262	2811	303	1624	1027
K03713	373	361	569	54	1622	13	431	295
K03716	140	152	10	107	0	12	13	457
K03718	217	17	2	43	1	1	6	2
K03719	504	1461	224	1104	52	257	559	230
K03720	215	16	0	0	0	0	3	0
K03721	217	18	0	1	0	0	3	1
K03722	937	1916	1515	1550	1918	1680	2330	1011
K03723	3703	2367	1568	1724	2870	1685	2483	1465
K03724	62	96	635	444	97	1309	1160	441
K03727	58	97	3	0	5	9	60	0
K03732	217	18	0	0	0	0	5	0
K03733	1089	531	1822	610	1717	1409	1876	1505
K03734	1780	3556	1532	2740	2737	1714	2278	2562
K03735	24	55	1	62	0	1	2	6
K03736	25	55	1	62	0	1	2	6
K03737	695	2833	37	2152	3	45	71	854
K03739	390	393	1446	562	1764	1650	2035	807
K03740	390	392	1446	562	1763	1650	2035	807
K03741	494	1642	86	1034	147	79	325	650
K03742	848	1922	326	1245	1170	275	1052	697
K03743	2429	179	10	7	6	10	75	4
K03744	779	490	2058	705	1844	2496	2491	1666
K03745	222	38	3	34	0	0	8	1
K03746	232	43	2	1	0	0	8	0
K03748	217	31	2	0	0	0	1	0
K03749	1821	79	0	0	0	0	4	0
K03750	4670	1935	260	1154	199	302	912	279
K03752	2628	294	248	148	190	244	737	51
K03753	2050	197	173	146	48	212	531	39
K03758	48	47	882	279	214	1137	2078	260
K03760	201	42	0	0	0	0	5	0
K03761	23	36	31	4	5	32	15	10
K03762	93	148	8	12	53	19	79	24
K03763	955	1940	1507	1670	1776	1691	2117	1907
K03764	209	16	0	0	0	0	1	0
K03767	2192	425	56	1	985	16	338	3
K03768	1180	2177	1602	1734	2056	1701	2557	1488
K03769	61	74	3	103	0	0	14	15
K03770	2026	114	5	65	0	0	9	2
K03771	223	38	4	65	0	0	8	1
K03772	221	39	4	1	0	0	2	0
K03773	221	19	1	31	0	0	8	0
K03774	23	5	6	20	0	19	5	44
K03775	2025	116	4	43	0	1	8	3
K03776	109	6	0	0	0	0	7	0
K03777	257	100	29	4	5	40	49	10
K03778	354	264	2098	726	1087	2443	3528	955
K03781	2145	314	17	78	9	34	127	24
K03782	593	104	47	15	139	2	205	5
K03783	736	1757	78	1137	983	40	332	672
K03784	1018	1795	247	1087	1031	235	858	674
K03785	632	1706	715	1184	1062	955	754	623
K03786	3063	1719	74	1073	145	43	301	660
K03787	2182	313	58	138	139	13	224	459
K03788	212	16	0	0	0	0	1	0
K03789	1122	2059	1483	1671	1910	1586	2354	1426
K03790	105	190	48	1	144	10	259	4
K03795	28	91	46	0	138	1	195	2
K03797	3154	2045	1329	1399	1267	876	1401	1367
K03798	3875	4002	1768	2938	2524	1724	3190	1711
K03799	2138	259	2068	645	1031	2478	2530	1195
K03800	673	825	859	344	1818	309	1233	821
K03801	859	250	57	33	192	10	273	5
K03802	77	101	46	0	139	1	196	2
K03803	232	79	1	130	0	0	3	10
K03804	215	16	0	0	0	0	1	0
K03806	220	36	3	1	0	0	5	0
K03808	257	33	4	0	0	0	8	0
K03809	24	64	4	54	0	1	12	4
K03810	24	65	2	54	1	0	2	5
K03811	711	396	1434	509	1759	1589	2030	1229
K03814	222	38	4	0	0	0	7	0
K03816	485	1610	1443	1598	825	1666	1984	1448
K03817	44	61	1183	777	760	1755	1931	772
K03820	2664	341	57	116	192	11	272	11
K03823	713	1842	970	1228	1721	486	1531	564
K03825	32	48	1	54	0	1	2	5
K03826	27	57	545	103	642	30	148	310
K03827	55	83	633	537	94	1285	1109	441
K03828	102	137	67	1	168	7	353	2
K03831	2022	110	3	0	0	0	4	0
K03832	3877	208	6	148	1	1	13	8
K03833	2225	325	4	113	2	14	69	456
K03834	408	33	0	0	0	0	1	0
K03835	1831	56	0	34	0	0	2	1
K03837	275	208	0	34	3	17	89	1
K03839	2045	179	46	32	139	1	198	2
K03841	2052	203	49	35	139	1	205	2
K03856	475	1646	85	1202	140	35	241	684
K03867	26	86	46	0	138	1	195	2
K03885	2474	709	934	484	1961	814	1964	418
K03889	57	97	3	0	5	9	59	0
K03890	57	97	3	0	5	9	59	0
K03891	57	97	3	0	5	9	59	0
K03892	3195	4992	1384	3831	1164	1445	2078	3159
K03893	1841	157	2	0	3	6	41	0
K03919	54	92	0	0	3	9	49	0
K03923	1972	91	1	1	1	0	6	0
K03924	332	277	138	102	284	27	440	39
K03925	1132	1580	1440	1629	801	1682	1882	1018
K03926	1854	163	52	47	188	2	209	7
K03927	259	142	33	9	3	38	69	4
K03928	78	227	224	105	189	217	765	35
K03930	348	315	59	55	980	14	275	8
K03932	95	173	0	0	3	18	88	0
K03969	84	187	98	14	280	12	409	26
K03972	201	17	0	0	0	0	0	0
K03973	159	116	890	140	735	451	1154	810
K03975	57	42	1615	622	845	1888	2280	860
K03976	644	1741	1487	1669	1776	1679	2091	1029
K03977	3616	2265	1546	1753	1969	1698	2389	1934
K03978	3408	1990	1496	1728	1825	1683	2123	1483
K03979	3616	2265	1545	1753	1969	1698	2389	1934
K03980	2932	1759	64	1221	194	32	296	233
K03981	2183	124	3	1	0	0	7	0
K04013	214	16	2	10	0	10	0	22
K04014	1832	56	4	20	0	18	2	44
K04015	1832	56	8	41	0	36	2	88
K04016	214	16	0	0	0	0	0	0
K04019	20	50	0	62	0	0	0	6
K04023	279	1418	5	1078	2	13	34	197
K04024	250	1305	173	984	46	218	523	207
K04026	20	50	0	62	0	0	1	6
K04027	19	46	0	88	0	0	0	5
K04028	261	1352	17	1006	0	19	23	191
K04029	263	1351	187	1040	46	225	526	215
K04030	19	49	0	62	0	1	0	6
K04031	270	1351	189	1040	46	225	527	219
K04032	19	49	0	62	0	0	0	6
K04034	126	92	0	13	0	4	11	447
K04035	51	173	92	1	277	2	390	3
K04037	26	86	46	0	138	1	195	2
K04038	26	86	46	0	138	1	195	2
K04039	26	86	46	0	138	1	195	2
K04040	26	86	46	0	138	1	195	2
K04041	327	1450	37	1012	21	39	198	209
K04042	6573	2893	3035	2361	3888	3349	4700	2299
K04043	3781	3649	1640	2682	2247	1708	2792	1666
K04044	229	57	8	1	49	0	16	2
K04047	3030	1124	1580	550	3006	1669	2651	1705
K04061	2048	1394	10	988	0	18	25	183
K04062	200	20	0	0	0	0	0	0
K04066	3471	2173	949	1642	1900	862	1968	1095
K04067	215	16	0	0	0	0	1	0
K04068	889	1894	1541	1759	1916	1679	2297	1040
K04069	1921	3883	1264	2688	3357	106	985	2392
K04070	247	1340	26	1025	1	28	25	216
K04072	1736	2531	3034	2530	3823	3317	4498	2305
K04074	441	447	867	578	1706	817	1646	436
K04075	3357	2082	948	1626	1900	848	1957	627
K04076	14	58	1	90	0	0	1	8
K04077	3842	2576	1624	1735	3063	1705	2747	1491
K04078	3761	2397	1576	1734	2920	1694	2494	1490
K04079	2989	1694	84	1179	190	34	258	679
K04082	229	57	8	1	49	0	16	2
K04083	1065	1972	1534	1645	1915	1675	2304	1460
K04084	236	56	4	34	0	0	6	1
K04085	219	20	0	1	1	0	8	0
K04086	366	326	769	57	1671	251	930	330
K04087	774	53	7	37	49	1	17	3
K04088	774	53	7	37	49	1	16	3
K04091	177	34	2	0	3	0	15	0
[truncated: 1,444 more rows]
